# Supplementary material for: The expression characteristics of transmembrane protein genes in pancreatic ductal adenocarcinoma through comprehensive analysis of bulk and single-cell RNA sequence
Source: Front Oncol. 2023 May 17;13:1047377. doi: 10.3389/fonc.2023.1047377 (PMC10229874; doi:10.3389/fonc.2023.1047377)
Supplement: Supplementary file 2 [file Table_1.xlsx]

## Sheet: S1-TMEMgene
Gene	Gene.synonym	Protein	Protein.class	Biological.process	Molecular.function	Evidence	Pathology prognostics (TCGA-PAAD)
TMEM9B	C11orf15	TMEM9 domain family member B	Predicted membrane proteins			protein level	unprognostic (1.89e-2)
TMEM98	DKFZP564K1964	Transmembrane protein 98	Disease related genes, Human disease related genes, Predicted membrane proteins			protein level	unprognostic (3.41e-1)
TMEM97	MAC30	Transmembrane protein 97	Predicted membrane proteins, Transporters			protein level	unprognostic (1.11e-2)
TMEM94	KIAA0195	Transmembrane protein 94	Disease related genes, Human disease related genes, Plasma proteins, Potential drug targets, Predicted intracellular proteins, Predicted membrane proteins, Transporters			protein level	prognostic favorable (2.26e-4)
TMEM92	FLJ33318	Transmembrane protein 92	Predicted membrane proteins			protein level	unprognostic (3.88e-3)
TMEM91	DSPC3, FLJ27310, IFITMD6	Transmembrane protein 91	Metabolic proteins, Predicted intracellular proteins, Predicted membrane proteins, Transporters			protein level	prognostic favorable (3.54e-5)
TMEM9	TMEM9A	Transmembrane protein 9	Predicted membrane proteins, Transporters	Protein transport, Transport		protein level	unprognostic (2.46e-2)
TMEM8B	C9orf127, FP588, LINC00950, NAG-5, NGX6, NGX6a	Transmembrane protein 8B	Predicted membrane proteins, Transporters	Cell adhesion, Growth regulation		protein level	prognostic favorable (3.14e-4)
TMEM88	FLJ20025, MGC71744	Transmembrane protein 88	Predicted membrane proteins	Wnt signaling pathway	Developmental protein	protein level	unprognostic (5.68e-3)
TMEM87B	FLJ14681	Transmembrane protein 87B	Disease related genes, Predicted membrane proteins			protein level	unprognostic (2.87e-2)
TMEM87A	DKFZP564G2022	Transmembrane protein 87A	Predicted intracellular proteins, Predicted membrane proteins			protein level	unprognostic (4.31e-3)
TMEM86B	MGC30208	Transmembrane protein 86B	Enzymes, Predicted membrane proteins		Hydrolase	protein level	prognostic favorable (9.97e-6)
TMEM86A	FLJ90119	Transmembrane protein 86A	Predicted membrane proteins			protein level	unprognostic (8.14e-2)
TMEM81	HC3107, KVLA2788, MGC75217, UNQ2788	Transmembrane protein 81	Predicted membrane proteins			protein level	unprognostic (5.86e-2)
TMEM80	FLJ38216	Transmembrane protein 80	Predicted intracellular proteins, Predicted membrane proteins			protein level	unprognostic (1.41e-3)
TMEM79	FLJ16057, FLJ32254, MATT, MGC13102	Transmembrane protein 79	Disease related genes, Predicted intracellular proteins, Predicted membrane proteins			protein level	unprognostic (1.02e-1)
TMEM74B	C20orf46, FLJ11190	Transmembrane protein 74B	Predicted membrane proteins			protein level	prognostic favorable (3.07e-5)
TMEM71	FLJ33069	Transmembrane protein 71	Predicted intracellular proteins, Predicted membrane proteins			protein level	unprognostic (1.63e-1)
TMEM70	FLJ20533	Transmembrane protein 70	Disease related genes, Human disease related genes, Potential drug targets, Predicted intracellular proteins, Predicted membrane proteins, Transporters			protein level	unprognostic (2.88e-2)
TMEM69	C1orf154, FLJ21029	Transmembrane protein 69	Predicted membrane proteins			protein level	unprognostic (3.98e-3)
TMEM68	FLJ32370	Transmembrane protein 68	Predicted intracellular proteins, Predicted membrane proteins			protein level	unprognostic (3.28e-2)
TMEM67	JBTS6, MGC26979, MKS3, NPHP11	Transmembrane protein 67	Disease related genes, Human disease related genes, Potential drug targets, Predicted intracellular proteins, Predicted membrane proteins, Transporters	Cilium biogenesis/degradation		protein level	unprognostic (2.51e-1)
TMEM65		Transmembrane protein 65	Disease related genes, Predicted membrane proteins			protein level	unprognostic (7.95e-2)
TMEM64	DKFZp762C1112	Transmembrane protein 64	Predicted intracellular proteins, Predicted membrane proteins, Transporters			protein level	unprognostic (3.30e-1)
TMEM63C	C14orf171, CSC1, DKFZp434P0111, hsCSC1	Transmembrane protein 63C	Predicted intracellular proteins, Predicted membrane proteins, Transporters	Ion transport, Transport	Ion channel	protein level	unprognostic (1.21e-2)
TMEM63B	C6orf110, dJ421H19.2, DKFZp434P0531	Transmembrane protein 63B	Predicted membrane proteins, Transporters	Ion transport, Transport	Ion channel	protein level	unprognostic (8.60e-2)
TMEM63A	KIAA0792	Transmembrane protein 63A	Disease related genes, Human disease related genes, Predicted intracellular proteins, Predicted membrane proteins	Ion transport, Transport	Ion channel	protein level	unprognostic (6.55e-2)
TMEM62	FLJ23375	Transmembrane protein 62	Predicted intracellular proteins, Predicted membrane proteins			protein level	unprognostic (3.90e-2)
TMEM61		Transmembrane protein 61	Predicted membrane proteins			protein level	unprognostic (1.91e-2)
TMEM60	C7orf35, DC32	Transmembrane protein 60	Predicted membrane proteins, Transporters			protein level	unprognostic (1.06e-1)
TMEM59L	BSMAP, C19orf4	Transmembrane protein 59 like	Predicted intracellular proteins, Predicted membrane proteins, Transporters			protein level	prognostic favorable (8.80e-4)
TMEM59	C1orf8, HSPC001	Transmembrane protein 59	Predicted intracellular proteins, Predicted membrane proteins, Transporters	Autophagy		protein level	unprognostic (1.19e-1)
TMEM54	CAC-1	Transmembrane protein 54	Metabolic proteins, Predicted membrane proteins			protein level	unprognostic (3.48e-2)
TMEM53	FLJ22353, NET4	Transmembrane protein 53	Predicted intracellular proteins, Predicted membrane proteins			protein level	unprognostic (3.00e-1)
TMEM52		Transmembrane protein 52	Predicted intracellular proteins, Predicted membrane proteins			transcript level	unprognostic (3.83e-3)
TMEM51	C1orf72, FLJ10199	Transmembrane protein 51	Predicted membrane proteins			protein level	unprognostic (3.00e-2)
TMEM50B	C21orf4	Transmembrane protein 50B	Predicted membrane proteins, Transporters			protein level	unprognostic (1.85e-2)
TMEM50A	SMP1	Transmembrane protein 50A	Predicted membrane proteins, Transporters			protein level	unprognostic (1.02e-2)
TMEM47	BCMP1, DKFZp564E153, DKFZP761J17121, TM4SF10, VAB-9	Transmembrane protein 47	Predicted membrane proteins, Transporters			protein level	unprognostic (4.23e-2)
TMEM45B	BC016153, FLJ40787	Transmembrane protein 45B	Predicted membrane proteins			protein level	unprognostic (1.33e-1)
TMEM45A	DERP7, FLJ10134	Transmembrane protein 45A	Predicted membrane proteins			protein level	unprognostic (2.43e-2)
TMEM44	DKFZp686O18124	Transmembrane protein 44	Predicted intracellular proteins, Predicted membrane proteins			protein level	unprognostic (1.48e-2)
TMEM43	ARVD5, DKFZp586G1919, LUMA, MGC3222	Transmembrane protein 43	Disease related genes, Human disease related genes, Predicted membrane proteins			protein level	prognostic unfavorable (4.38e-4)
TMEM42	MGC29956	Transmembrane protein 42	Predicted membrane proteins			protein level	unprognostic (1.11e-1)
TMEM41B	KIAA0033	Transmembrane protein 41B	Predicted membrane proteins, Transporters	Autophagy, Host-virus interaction, Neurogenesis		protein level	unprognostic (1.36e-2)
TMEM41A	MGC15397	Transmembrane protein 41A	Predicted intracellular proteins, Predicted membrane proteins, Transporters			protein level	prognostic unfavorable (4.72e-4)
TMEM39B	FLJ10315	Transmembrane protein 39B	Predicted membrane proteins			protein level	unprognostic (3.63e-2)
TMEM39A	FLJ10902, SUSR2	Transmembrane protein 39A	Predicted membrane proteins, Transporters	Autophagy		protein level	unprognostic (1.32e-2)
TMEM38B	bA219P18.1, C9orf87, D4Ertd89e, FLJ10493, TRIC-B	Transmembrane protein 38B	Disease related genes, Human disease related genes, Potential drug targets, Predicted intracellular proteins, Predicted membrane proteins, Transporters	Ion transport, Potassium transport, Transport	Ion channel, Potassium channel	protein level	unprognostic (5.82e-3)
TMEM38A	MGC3169, TRIC-A	Transmembrane protein 38A	Predicted membrane proteins	Ion transport, Potassium transport, Transport	Ion channel, Potassium channel	protein level	unprognostic (1.06e-1)
TMEM37	PR, PR1	Transmembrane protein 37	Predicted intracellular proteins, Predicted membrane proteins	Calcium transport, Ion transport, Transport	Calcium channel, Ion channel, Voltage-gated channel	protein level	unprognostic (1.32e-1)
TMEM35B	ZMYM6NB	Transmembrane protein 35B	Predicted membrane proteins			protein level	unprognostic (2.32e-1)
TMEM33	FLJ10525, Pom33	Transmembrane protein 33	Predicted membrane proteins, Transporters			protein level	unprognostic (1.16e-2)
TMEM30B	CDC50B	Transmembrane protein 30B	Predicted membrane proteins, Transporters	Lipid transport, Transport		protein level	unprognostic (5.10e-2)
TMEM30A	C6orf67, CDC50A, FLJ10856	Transmembrane protein 30A	Predicted intracellular proteins, Predicted membrane proteins, Transporters	Lipid transport, Transport		protein level	unprognostic (2.15e-1)
TMEM273	C10orf128, Em:AC084727.5	Transmembrane protein 273	Predicted membrane proteins			protein level	unprognostic (5.11e-2)
TMEM268	C9orf91, DKFZp547P234, FLJ38045	Transmembrane protein 268	Predicted membrane proteins			protein level	unprognostic (2.22e-3)
TMEM267	C5orf28, FLJ21657	Transmembrane protein 267	Predicted membrane proteins			protein level	unprognostic (1.76e-1)
TMEM266	C15orf27, FLJ38190	Transmembrane protein 266	Predicted membrane proteins			protein level	unprognostic (1.18e-2)
TMEM265		Transmembrane protein 265	Predicted membrane proteins			transcript level
TMEM263	C12orf23, MGC17943	Transmembrane protein 263	Predicted intracellular proteins, Transporters			protein level	unprognostic (7.07e-2)
TMEM262		Transmembrane protein 262	Predicted membrane proteins			protein level	unprognostic (3.19e-3)
TMEM260	C14orf101, FLJ20392	Transmembrane protein 260	Disease related genes, Predicted intracellular proteins, Predicted membrane proteins			protein level	unprognostic (1.95e-3)
TMEM259	ASBABP1, C19orf6, MBRL, MGC4022	Transmembrane protein 259	Predicted intracellular proteins, Predicted membrane proteins			protein level	unprognostic (4.85e-3)
TMEM258	C11orf10, Kud, Kuduk	Transmembrane protein 258	Predicted membrane proteins, Transporters			protein level	unprognostic (1.34e-3)
TMEM256	C17orf61, MGC40107	Transmembrane protein 256	Predicted intracellular proteins, Predicted membrane proteins			protein level	unprognostic (3.22e-2)
TMEM255B	FAM70B, MGC20579	Transmembrane protein 255B	Predicted membrane proteins, Transporters			protein level	unprognostic (3.00e-2)
TMEM254	bA369J21.6, C10orf57, FLJ13263	Transmembrane protein 254	Predicted membrane proteins			protein level	unprognostic (3.68e-2)
TMEM253	C14orf176, C14orf95, NCRNA00220	Transmembrane protein 253	Predicted membrane proteins			protein level	unprognostic (1.28e-2)
TMEM251	C14orf109, DKFZP564F1123	Transmembrane protein 251	Predicted membrane proteins			protein level	unprognostic (5.80e-3)
TMEM250	bA83N9.1, C9orf69	Transmembrane protein 250	Predicted intracellular proteins, Predicted membrane proteins	Cell cycle, Host-virus interaction		protein level	unprognostic (6.31e-2)
TMEM25	FLJ14399	Transmembrane protein 25	Predicted intracellular proteins, Predicted membrane proteins, Transporters			protein level	unprognostic (1.66e-2)
TMEM248	C7orf42, FLJ10099, FLJ13090	Transmembrane protein 248	Predicted membrane proteins			protein level	unprognostic (9.18e-2)
TMEM245	C9orf5, CG-2	Transmembrane protein 245	Predicted membrane proteins			protein level	unprognostic (2.05e-1)
TMEM243	C7orf23, MGC4175, MM-TRAG	Transmembrane protein 243	Predicted intracellular proteins, Predicted membrane proteins			protein level	unprognostic (2.69e-1)
TMEM242	BM033, C6orf35	Transmembrane protein 242	Predicted membrane proteins			protein level	unprognostic (1.36e-1)
TMEM241	C18orf45, FLJ44259, MGC11386	Transmembrane protein 241	Predicted membrane proteins			protein level	unprognostic (1.81e-3)
TMEM240	C1orf70, SCA21	Transmembrane protein 240	Disease related genes, Human disease related genes, Predicted intracellular proteins, Predicted membrane proteins			protein level	prognostic favorable (2.52e-4)
TMEM238		Transmembrane protein 238	Predicted membrane proteins			protein level	unprognostic (5.49e-2)
TMEM237	ALS2CR4, JBTS14	Transmembrane protein 237	Disease related genes, Human disease related genes, Potential drug targets, Predicted membrane proteins, Transporters	Cilium biogenesis/degradation		protein level	unprognostic (2.46e-1)
TMEM234	C1orf91, dJ622L5.7, FLJ90779, RP4-622L5	Transmembrane protein 234	Predicted membrane proteins, Transporters			protein level	unprognostic (2.66e-2)
TMEM232	FLJ43080	Transmembrane protein 232	Predicted intracellular proteins, Predicted membrane proteins			protein level	unprognostic (6.47e-3)
TMEM231	ALYE870, FLJ22167, JBTS20, MKS11, PRO1886	Transmembrane protein 231	Disease related genes, Human disease related genes, Predicted intracellular proteins, Predicted membrane proteins	Cilium biogenesis/degradation		protein level	unprognostic (3.34e-3)
TMEM230	C20orf30, HSPC274	Transmembrane protein 230	Predicted membrane proteins, Transporters			protein level	unprognostic (2.74e-1)
TMEM229B	C14orf83, FLJ33387	Transmembrane protein 229B	Predicted intracellular proteins, Predicted membrane proteins			protein level	unprognostic (2.76e-3)
TMEM225B		Transmembrane protein 225B	Predicted membrane proteins			protein level	unprognostic (1.25e-1)
TMEM223	MGC3196	Transmembrane protein 223	Predicted membrane proteins, Transporters			protein level	unprognostic (1.29e-1)
TMEM222	C1orf160, DKFZP564D0478	Transmembrane protein 222	Predicted membrane proteins			protein level	unprognostic (2.62e-2)
TMEM220		Transmembrane protein 220	Predicted membrane proteins			protein level	prognostic favorable (1.72e-4)
TMEM219	IGFBP-3R	Transmembrane protein 219	Predicted intracellular proteins, Predicted membrane proteins	Apoptosis	Receptor	protein level	unprognostic (4.18e-1)
TMEM218		Transmembrane protein 218	Predicted intracellular proteins, Predicted membrane proteins			protein level	unprognostic (6.45e-2)
TMEM217	C6orf128, dJ355M6.2	Transmembrane protein 217	Predicted intracellular proteins, Predicted membrane proteins			protein level	unprognostic (8.22e-2)
TMEM216	CORS2, HSPC244, JBTS2, MGC13379, MKS2	Transmembrane protein 216	Disease related genes, Human disease related genes, Predicted membrane proteins	Cilium biogenesis/degradation		protein level	unprognostic (1.90e-2)
TMEM214	FLJ20254	Transmembrane protein 214	Predicted intracellular proteins, Predicted membrane proteins	Apoptosis		protein level	unprognostic (1.96e-1)
TMEM209	FLJ14803, NET31	Transmembrane protein 209	Predicted membrane proteins			protein level	unprognostic (3.19e-1)
TMEM208	HSPC171	Transmembrane protein 208	Predicted membrane proteins, Transporters	Autophagy		protein level	unprognostic (6.53e-2)
TMEM205	MBC3205, UNQ501	Transmembrane protein 205	Predicted intracellular proteins, Predicted membrane proteins, Transporters			protein level	unprognostic (2.70e-2)
TMEM204	C16orf30, CLP24, FLJ20898	Transmembrane protein 204	Predicted membrane proteins, Transporters	Stress response		transcript level	unprognostic (2.95e-2)
TMEM203	HBEBP1, MGC14327	Transmembrane protein 203	Predicted membrane proteins, Transporters			protein level	prognostic favorable (4.78e-6)
TMEM201	Ima1, NET5, RP13-15M17.2, SAMP1	Transmembrane protein 201	Predicted membrane proteins			protein level	unprognostic (5.59e-3)
TMEM200B	TTMB	Transmembrane protein 200B	Predicted membrane proteins			protein level	unprognostic (6.27e-2)
TMEM200A	KIAA1913, TTMC	Transmembrane protein 200A	Predicted membrane proteins			protein level	unprognostic (3.10e-1)
TMEM199	C17orf32, MGC45714, VMA12, VPH2	Transmembrane protein 199	Disease related genes, Human disease related genes, Potential drug targets, Predicted intracellular proteins, Predicted membrane proteins, Transporters			protein level	unprognostic (6.38e-3)
TMEM198	MGC99813, TMEM198A	Transmembrane protein 198	Predicted membrane proteins	Wnt signaling pathway	Developmental protein	protein level	prognostic favorable (6.89e-4)
TMEM192	FLJ38482	Transmembrane protein 192	Predicted membrane proteins, Transporters			protein level	unprognostic (3.27e-2)
TMEM191C		Transmembrane protein 191C	Predicted intracellular proteins, Predicted membrane proteins			transcript level	unprognostic (1.59e-3)
TMEM191B		Transmembrane protein 191B	Predicted intracellular proteins, Predicted membrane proteins			transcript level	unprognostic (4.90e-2)
TMEM19	FLJ10936	Transmembrane protein 19	Predicted membrane proteins			protein level	unprognostic (1.21e-1)
TMEM187	CXorf12, DXS9878E, ITBA1	Transmembrane protein 187	Predicted membrane proteins, Transporters			protein level	unprognostic (5.33e-2)
TMEM186	C16orf51, DKFZP564K2062	Transmembrane protein 186	Predicted membrane proteins			protein level	unprognostic (2.45e-1)
TMEM185B	FAM11B, FLJ20979	Transmembrane protein 185B	Predicted membrane proteins			protein level	unprognostic (1.96e-2)
TMEM185A	CXorf13, FAM11A, FRAXF	Transmembrane protein 185A	Predicted membrane proteins			protein level	unprognostic (2.78e-2)
TMEM184C	FLJ10846, TMEM34	Transmembrane protein 184C	Predicted membrane proteins			protein level	prognostic unfavorable (6.37e-4)
TMEM184B	C22orf5, DKFZP586A1024, FM08, HS5O6A	Transmembrane protein 184B	Predicted membrane proteins, Transporters			protein level	unprognostic (9.20e-2)
TMEM184A	MGC9712, SDMG1	Transmembrane protein 184A	Predicted membrane proteins, Transporters			protein level	unprognostic (1.53e-1)
TMEM183B
TMEM183A	C1orf37	Transmembrane protein 183A	Predicted membrane proteins			protein level	unprognostic (5.28e-2)
TMEM182	FLJ30294	Transmembrane protein 182	Predicted intracellular proteins, Predicted membrane proteins			protein level	unprognostic (4.19e-2)
TMEM181	GPR178, KIAA1423	Transmembrane protein 181	Predicted membrane proteins			protein level	unprognostic (1.14e-1)
TMEM18	DKFZp434C1714, lncND	Transmembrane protein 18	Predicted membrane proteins, Transporters	Transcription	DNA-binding	protein level	unprognostic (1.86e-1)
TMEM179B		Transmembrane protein 179B	Predicted membrane proteins, Transporters			protein level	unprognostic (4.61e-3)
TMEM179	C14orf90, FLJ42486, TMEM179A	Transmembrane protein 179	Predicted intracellular proteins, Predicted membrane proteins, Transporters			protein level	unprognostic (2.82e-3)
TMEM178A	MGC33926, TMEM178	Transmembrane protein 178A	Predicted intracellular proteins, Predicted membrane proteins, Transporters			protein level	unprognostic (5.11e-4)
TMEM177	MGC10993	Transmembrane protein 177	Predicted intracellular proteins, Predicted membrane proteins			protein level	unprognostic (1.07e-1)
TMEM176B	LR8, MS4B2	Transmembrane protein 176B	Predicted membrane proteins, Transporters	Differentiation		protein level	unprognostic (5.72e-3)
TMEM176A	HCA112, MS4B1	Transmembrane protein 176A	Predicted membrane proteins, Transporters			protein level	unprognostic (1.47e-2)
TMEM175	MGC4618	Transmembrane protein 175	Disease related genes, Potential drug targets, Predicted membrane proteins, Transporters	Ion transport, Potassium transport, Transport	Ion channel, Potassium channel	protein level	prognostic favorable (9.85e-5)
TMEM171	PRP2	Transmembrane protein 171	Predicted membrane proteins			protein level	unprognostic (4.20e-2)
TMEM170B		Transmembrane protein 170B	Predicted membrane proteins	Wnt signaling pathway		protein level	unprognostic (2.45e-5)
TMEM170A	FLJ37611, TMEM170	Transmembrane protein 170A	Predicted membrane proteins, Transporters			protein level	unprognostic (1.53e-1)
TMEM17	FLJ34583	Transmembrane protein 17	Predicted membrane proteins, Transporters	Cilium biogenesis/degradation		protein level	unprognostic (2.26e-1)
TMEM168	DKFZp564C012,FLJ13576	Transmembrane protein 168	Predicted intracellular proteins, Predicted membrane proteins			protein level	unprognostic (3.07e-3)
TMEM167B	AD-020, C1orf119, FLJ90710	Transmembrane protein 167B	Predicted membrane proteins			protein level	unprognostic (1.74e-1)
TMEM167A	FLJ30508, MGC23909, TMEM167	Transmembrane protein 167A	Predicted membrane proteins			protein level	unprognostic (2.72e-1)
TMEM165	GDT1, TMPT27, TPARL	Transmembrane protein 165	Disease related genes, Human disease related genes, Potential drug targets, Predicted membrane proteins, Transporters			protein level	unprognostic (1.55e-2)
TMEM164	FLJ22679, RP13-360B22.2	Transmembrane protein 164	Predicted membrane proteins			protein level	unprognostic (1.30e-2)
TMEM163	DKFZP566N034, SV31	Transmembrane protein 163	Predicted membrane proteins, Transporters			protein level	unprognostic (6.02e-2)
TMEM161B	MGC33214	Transmembrane protein 161B	Predicted membrane proteins			protein level	unprognostic (1.58e-1)
TMEM161A	FLJ20422, FLJ39645	Transmembrane protein 161A	Predicted membrane proteins			protein level	unprognostic (9.42e-2)
TMEM160	FLJ20512	Transmembrane protein 160	Predicted membrane proteins			protein level	unprognostic (8.21e-3)
TMEM159	promethin	Transmembrane protein 159	Predicted intracellular proteins, Predicted membrane proteins			protein level	prognostic unfavorable (1.59e-4)
TMEM158	p40BBp, RIS1	Transmembrane protein 158	Predicted membrane proteins			protein level	unprognostic (1.84e-3)
TMEM156	FLJ23235	Transmembrane protein 156	Predicted membrane proteins			protein level	unprognostic (9.45e-3)
TMEM154	FLJ32028	Transmembrane protein 154	Predicted membrane proteins			protein level	unprognostic (5.00e-3)
TMEM151A	MGC33486, TMEM151	Transmembrane protein 151A	Predicted membrane proteins			protein level	unprognostic (2.02e-2)
TMEM150C	FLJ12993, TTN3	Transmembrane protein 150C	Predicted membrane proteins, Transporters			protein level	prognostic favorable (5.68e-4)
TMEM150B	DRAM3, TMEM224, TTN2	Transmembrane protein 150B	Predicted membrane proteins, Transporters	Autophagy		transcript level	unprognostic (4.74e-2)
TMEM150A	FLJ90024, TM6P1, TMEM150, TTN1	Transmembrane protein 150A	Predicted intracellular proteins, Predicted membrane proteins, Transporters			protein level	unprognostic (2.54e-3)
TMEM14C	bA421M1.6, C6orf53, HSPC194, NET26	Transmembrane protein 14C	Predicted membrane proteins	Heme biosynthesis		protein level	unprognostic (1.18e-1)
TMEM14B	MGC1223	Transmembrane protein 14B	Predicted membrane proteins	Neurogenesis	Developmental protein	protein level	unprognostic (2.14e-1)
TMEM14A	C6orf73, PTD011	Transmembrane protein 14A	Predicted membrane proteins	Apoptosis		protein level	unprognostic (8.88e-2)
TMEM147-AS1
TMEM147	MGC1936, NIFIE14	Transmembrane protein 147	Predicted membrane proteins, Transporters			protein level	unprognostic (1.35e-1)
TMEM145	FLJ90805	Transmembrane protein 145	Predicted intracellular proteins, Predicted membrane proteins			protein level	unprognostic (1.53e-2)
TMEM144	FLJ11155	Transmembrane protein 144	Predicted intracellular proteins, Predicted membrane proteins			protein level	prognostic unfavorable (8.48e-4)
TMEM143	FLJ10922	Transmembrane protein 143	Predicted intracellular proteins, Predicted membrane proteins			protein level	unprognostic (7.29e-2)
TMEM141	MGC14141	Transmembrane protein 141	Predicted membrane proteins			protein level	unprognostic (2.24e-1)
TMEM140	FLJ11000	Transmembrane protein 140	Predicted membrane proteins			protein level	unprognostic (5.20e-2)
TMEM139	FLJ90586	Transmembrane protein 139	Predicted membrane proteins, Transporters			protein level	prognostic unfavorable (1.66e-4)
TMEM138	HSPC196, JBTS16	Transmembrane protein 138	Disease related genes, Human disease related genes, Predicted membrane proteins	Cilium biogenesis/degradation		protein level	unprognostic (1.96e-1)
TMEM135	FLJ22104	Transmembrane protein 135	Predicted membrane proteins			protein level	unprognostic (2.26e-1)
TMEM134	FLJ21749	Transmembrane protein 134	Predicted membrane proteins, Transporters	Host-virus interaction		protein level	unprognostic (4.30e-2)
TMEM132C	DKFZp761O2018, PPP1R152	Transmembrane protein 132C	Predicted membrane proteins			protein level	unprognostic (2.88e-2)
TMEM132A	FLJ20539, GBP, HSPA5BP1	Transmembrane protein 132A	Predicted intracellular proteins, Predicted membrane proteins, Transporters			protein level	unprognostic (2.88e-1)
TMEM131L	DKFZp586H1322, KIAA0922	Transmembrane 131 like	Predicted membrane proteins	Wnt signaling pathway		protein level	unprognostic (4.37e-2)
TMEM131	CC28, KIAA0257, PRO1048, RW1, YR-23	Transmembrane protein 131	Predicted intracellular proteins, Predicted membrane proteins			protein level	unprognostic (1.61e-1)
TMEM130	DKFZp761L1417, FLJ42643	Transmembrane protein 130	Predicted intracellular proteins, Predicted membrane proteins			protein level	unprognostic (4.69e-2)
TMEM129	D4S2561E	Transmembrane protein 129, E3 ubiquitin ligase	Enzymes, Predicted membrane proteins	Ubl conjugation pathway, Unfolded protein response	Transferase	protein level	unprognostic (2.51e-3)
TMEM128	MGC13159	Transmembrane protein 128	Predicted membrane proteins			protein level	unprognostic (1.09e-1)
TMEM127	FLJ20507, FLJ22257	Transmembrane protein 127	Cancer-related genes, Disease related genes, Human disease related genes, Predicted membrane proteins			protein level	unprognostic (7.50e-2)
TMEM126B	HT007	Transmembrane protein 126B	Disease related genes, Human disease related genes, Potential drug targets, Predicted membrane proteins, Transporters		Chaperone	protein level	unprognostic (4.42e-2)
TMEM126A	DKFZp586C1924, OPA7	Transmembrane protein 126A	Disease related genes, Human disease related genes, Potential drug targets, Predicted membrane proteins, Transporters			protein level	unprognostic (1.02e-2)
TMEM125	MGC17299	Transmembrane protein 125	Predicted intracellular proteins, Predicted membrane proteins			protein level	unprognostic (7.76e-2)
TMEM123	KCT3, PORIMIN	Transmembrane protein 123	Predicted intracellular proteins, Predicted membrane proteins		Receptor	protein level	prognostic unfavorable (2.66e-4)
TMEM121	hole, MGC4659, TMEM121A	Transmembrane protein 121	Predicted membrane proteins			protein level	unprognostic (1.03e-3)
TMEM120B		Transmembrane protein 120B	Predicted intracellular proteins, Predicted membrane proteins			protein level	unprognostic (2.10e-2)
TMEM120A	NET29, TMPIT	Transmembrane protein 120A	Predicted intracellular proteins, Predicted membrane proteins, Transporters	Ion transport, Transport	Ion channel	protein level	unprognostic (1.10e-1)
TMEM119	OBIF	Transmembrane protein 119	Predicted intracellular proteins, Predicted membrane proteins, Transporters	Biomineralization, Differentiation, Osteogenesis, Spermatogenesis		protein level	unprognostic (1.61e-1)
TMEM117	DKFZp434K2435	Transmembrane protein 117	Predicted membrane proteins, Transporters			protein level	unprognostic (6.26e-2)
TMEM116	FLJ90167	Transmembrane protein 116	Predicted intracellular proteins, Predicted membrane proteins			transcript level	unprognostic (3.27e-3)
TMEM115	PL6	Transmembrane protein 115	Plasma proteins, Predicted membrane proteins	Protein transport, Transport		protein level	unprognostic (1.75e-3)
TMEM11	C17orf35, PM1, PMI	Transmembrane protein 11	Predicted membrane proteins			protein level	unprognostic (1.16e-1)
TMEM109	MGC5508	Transmembrane protein 109	Predicted membrane proteins, Transporters	Ion transport, Transport	Ion channel, Voltage-gated channel	protein level	unprognostic (2.52e-1)
TMEM107	JBTS29, MGC10744, MKS13	Transmembrane protein 107	Disease related genes, Human disease related genes, Predicted intracellular proteins, Predicted membrane proteins	Cilium biogenesis/degradation	Developmental protein	protein level	unprognostic (1.83e-2)
TMEM106C	MGC5576	Transmembrane protein 106C	Predicted intracellular proteins, Predicted membrane proteins, Transporters			protein level	unprognostic (3.60e-1)
TMEM106B	FLJ11273, MGC33727	Transmembrane protein 106B	Disease related genes, Human disease related genes, Potential drug targets, Predicted intracellular proteins, Predicted membrane proteins, Transporters	Transport		protein level	unprognostic (3.01e-3)
TMEM106A	MGC20235	Transmembrane protein 106A	Predicted membrane proteins, Transporters	Immunity, Innate immunity		protein level	unprognostic (2.99e-2)
TMEM104	FLJ00021, FLJ20255	Transmembrane protein 104	Predicted membrane proteins, Transporters			protein level	prognostic favorable (1.97e-5)
TMEM102	CBAP, FLJ36878	Transmembrane protein 102	Predicted intracellular proteins	Apoptosis		protein level	unprognostic (2.69e-1)
TMEM101	FLJ23987, MGC4251	Transmembrane protein 101	Predicted intracellular proteins, Predicted membrane proteins, Transporters			protein level	unprognostic (1.53e-1)
TMEM100	FLJ10970, FLJ37856	Transmembrane protein 100	Predicted membrane proteins	Differentiation	Developmental protein	protein level	unprognostic (1.89e-2)
PGAP6	M83, TMEM6, TMEM8, TMEM8A	Post-glycosylphosphatidylinositol attachment to proteins 6	Enzymes, Predicted intracellular proteins, Predicted membrane proteins, Transporters		Hydrolase	protein level	unprognostic (3.43e-1)
LMF1	C16orf26, FLJ12681, FLJ22302, JFP11, TMEM112, TMEM112A	Lipase maturation factor 1	Disease related genes, Human disease related genes, Predicted membrane proteins		Chaperone	protein level	unprognostic (1.36e-1)
LMF2	TMEM112B, TMEM153	Lipase maturation factor 2	Predicted membrane proteins			protein level	unprognostic (2.97e-2)
NEMP1	KIAA0286, TMEM194, TMEM194A	Nuclear envelope integral membrane protein 1	Predicted membrane proteins, Transporters			protein level	unprognostic (1.64e-1)
ANO9	PIG5, TMEM16J, TP53I5	Anoctamin 9	Predicted membrane proteins, Transporters	Lipid transport, Transport		protein level	unprognostic (1.54e-1)
ANO8	KIAA1623, TMEM16H	Anoctamin 8	Predicted membrane proteins			protein level	unprognostic (1.03e-1)
ANO7	IPCA-5, NGEP, PCANAP5, PCANAP5L, TMEM16G	Anoctamin 7	Predicted intracellular proteins, Predicted membrane proteins, Transporters	Lipid transport, Transport		protein level	unprognostic (2.90e-2)
ANO6	DKFZp313M0720, TMEM16F	Anoctamin 6	Disease related genes, Human disease related genes, Potential drug targets, Predicted membrane proteins, Transporters	Ion transport, Lipid transport, Transport	Chloride channel, Ion channel, Voltage-gated channel	protein level	unprognostic (1.41e-3)
ANO5	GDD1, LGMD2L, TMEM16E	Anoctamin 5	Disease related genes, Human disease related genes, Potential drug targets, Predicted membrane proteins, Transporters			protein level	unprognostic (2.54e-4)
ANO10	FLJ10375, MGC47890, SCAR10, TMEM16K	Anoctamin 10	Disease related genes, Human disease related genes, Potential drug targets, Predicted intracellular proteins, Predicted membrane proteins, Transporters			protein level	unprognostic (1.05e-1)
ANO1	DOG1, FLJ10261, ORAOV2, TAOS2, TMEM16A	Anoctamin 1	FDA approved drug targets, Plasma proteins, Predicted intracellular proteins, Predicted membrane proteins, Transporters	Ion transport, Transport	Chloride channel, Developmental protein, Ion channel	protein level	prognostic unfavorable (1.70e-4)
CEMIP2	TMEM2	Cell migration inducing hyaluronidase 2	Enzymes, Predicted intracellular proteins, Predicted membrane proteins	Angiogenesis	Developmental protein, Glycosidase, Hydrolase	protein level	unprognostic (1.57e-2)
CNEP1R1	C16orf69, FLJ38101, NEP1-R1, TMEM188	CTD nuclear envelope phosphatase 1 regulatory subunit 1	Predicted membrane proteins	Lipid metabolism		protein level	unprognostic (3.86e-2)
PIP4P1	C14orf9, MGC26684, TMEM55B	Phosphatidylinositol-4,5-bisphosphate 4-phosphatase 1	Enzymes, Metabolic proteins, Predicted intracellular proteins, Predicted membrane proteins		Hydrolase	protein level	unprognostic (7.78e-3)
PIP4P2	DKFZp762O076, TMEM55A	Phosphatidylinositol-4,5-bisphosphate 4-phosphatase 2	Enzymes, Metabolic proteins, Predicted intracellular proteins, Predicted membrane proteins		Hydrolase	protein level	unprognostic (4.42e-1)
STIMATE-MUSTN1	TMEM110-MUSTN1	STIMATE-MUSTN1 readthrough	Predicted intracellular proteins, Predicted membrane proteins			transcript level	unprognostic (1.57e-2)
TLCD4-RWDD3	TMEM56-RWDD3	TLCD4-RWDD3 readthrough	Predicted intracellular proteins, Predicted membrane proteins			transcript level	unprognostic (2.93e-2)
C2CD2	C21orf25, C21orf258, DKFZP586F0422, TMEM24L	C2 calcium dependent domain containing 2	Predicted intracellular proteins			protein level	unprognostic (2.43e-1)
B3GNT3	B3GN-T3, B3GNT-3, beta3Gn-T3, HP10328, TMEM3	UDP-GlcNAc:betaGal beta-1,3-N-acetylglucosaminyltransferase 3	Enzymes, Metabolic proteins, Predicted intracellular proteins		Glycosyltransferase, Transferase	protein level	prognostic unfavorable (2.16e-4)
ARHGAP42	AD031, FLJ32810, GRAF3, TMEM133	Rho GTPase activating protein 42	Predicted intracellular proteins, Predicted membrane proteins		GTPase activation	protein level	prognostic unfavorable (9.29e-4)
CCDC200	LINC00854, TMEM106A-AS1	Coiled-coil domain containing 200	Predicted intracellular proteins			protein level	unprognostic (1.17e-1)
C2CD2L	KIAA0285, TMEM24	C2CD2 like	Predicted intracellular proteins, Predicted membrane proteins, Transporters	Lipid transport, Transport		protein level	unprognostic (3.99e-3)
DMAC1	C9orf123, MGC4730, TMEM261	Distal membrane arm assembly complex 1	Predicted membrane proteins			protein level	unprognostic (3.26e-3)
CNPY2	HP10390, TMEM4, ZSIG9	Canopy FGF signaling regulator 2	Plasma proteins, Predicted intracellular proteins			protein level	prognostic favorable (8.37e-4)
CLTRN	NX17, TMEM27	Collectrin, amino acid transport regulator	Metabolic proteins, Predicted membrane proteins, Transporters			protein level	unprognostic (1.05e-2)
CLRN3	MGC32871, TMEM12, USH3AL1	Clarin 3	Predicted membrane proteins, Transporters			protein level	unprognostic (6.22e-2)
DOLK	DK1, KIAA1094, TMEM15	Dolichol kinase	Disease related genes, Enzymes, Human disease related genes, Metabolic proteins, Potential drug targets, Predicted membrane proteins		Kinase, Transferase	protein level	unprognostic (8.83e-3)
DRAM2	MGC54289, PRO180, RP5-1180E21.1, TMEM77, WWFQ154	DNA damage regulated autophagy modulator 2	Disease related genes, Human disease related genes, Potential drug targets, Predicted membrane proteins, Transporters	Apoptosis, Autophagy		protein level	unprognostic (4.37e-3)
ELP6	C3orf75, FLJ20211, TMEM103	Elongator acetyltransferase complex subunit 6	Predicted intracellular proteins, Predicted membrane proteins	Transcription, Transcription regulation, tRNA processing		protein level	unprognostic (2.07e-2)
EMC3	TMEM111	ER membrane protein complex subunit 3	Predicted membrane proteins, Transporters			protein level	unprognostic (1.35e-1)
EMC4	FLJ90746, MGC24415, PIG17, TMEM85	ER membrane protein complex subunit 4	Predicted intracellular proteins, Predicted membrane proteins, Transporters	Apoptosis		protein level	unprognostic (1.33e-1)
EMC6	MGC2963, RAB5IFL, TMEM93	ER membrane protein complex subunit 6	Predicted membrane proteins, Transporters			protein level	unprognostic (1.30e-2)
EVA1A	FAM176A, FLJ13391, TMEM166	Eva-1 homolog A, regulator of programmed cell death	Predicted intracellular proteins, Predicted membrane proteins, Transporters	Apoptosis, Autophagy		protein level	unprognostic (7.33e-2)
FAM155B	CXorf63, TED, TMEM28	Family with sequence similarity 155 member B	Predicted membrane proteins			protein level	unprognostic (4.94e-3)
FAM156B	TMEM29B	Family with sequence similarity 156 member B	Predicted intracellular proteins			protein level
FAM156A	PRO0659, TMEM29	Family with sequence similarity 156 member A	Predicted intracellular proteins			protein level	unprognostic (8.49e-5)
FAM174A	NS5ATP6, TMEM157, UNQ1912	Family with sequence similarity 174 member A	Predicted membrane proteins			protein level	unprognostic (1.73e-2)
FAM189A1	KIAA0574, TMEM228	Family with sequence similarity 189 member A1	Predicted intracellular proteins, Predicted membrane proteins, Transporters			protein level	unprognostic (7.97e-2)
HGSNAT	FLJ32731, HGNAT, TMEM76	Heparan-alpha-glucosaminide N-acetyltransferase	Disease related genes, Enzymes, Human disease related genes, Metabolic proteins, Potential drug targets, Predicted membrane proteins, Transporters		Acyltransferase, Transferase	protein level	unprognostic (2.55e-2)
IGFLR1	FLJ22573, TMEM149, U2AF1L4	IGF like family receptor 1	Predicted intracellular proteins, Predicted membrane proteins		Receptor	protein level	unprognostic (1.44e-3)
MACO1	FLJ10747, TMEM57	Macoilin 1	Predicted membrane proteins, Transporters			protein level	unprognostic (2.71e-1)
MFSD13A	bA18I14.8, C10orf77, FLJ22529, TMEM180	Major facilitator superfamily domain containing 13A	Predicted membrane proteins, Transporters			protein level	unprognostic (2.04e-1)
MMGT1	EMC5, TMEM32	Membrane magnesium transporter 1	Predicted intracellular proteins, Predicted membrane proteins, Transporters	Transport		protein level	unprognostic (2.35e-1)
NDC1	FLJ10407, NET3, TMEM48	NDC1 transmembrane nucleoporin	Metabolic proteins, Predicted membrane proteins, Transporters	mRNA transport, Protein transport, Translocation, Transport		protein level	prognostic unfavorable (3.58e-4)
NEMP2	TMEM194B	Nuclear envelope integral membrane protein 2	Predicted intracellular proteins, Predicted membrane proteins			protein level	unprognostic (2.19e-2)
ORAI1	CRACM1, FLJ14466, TMEM142A	ORAI calcium release-activated calcium modulator 1	Disease related genes, Human disease related genes, Potential drug targets, Predicted membrane proteins, Transporters	Adaptive immunity, Calcium transport, Immunity, Ion transport, Transport	Calcium channel, Calmodulin-binding, Ion channel	protein level	unprognostic (1.41e-1)
ORAI2	C7orf19, CBCIP2, FLJ12474, FLJ14733, H_NH0514P08.8, TMEM142B	ORAI calcium release-activated calcium modulator 2	Predicted intracellular proteins, Predicted membrane proteins			protein level	prognostic favorable (8.49e-5)
ORAI3	MGC13024, TMEM142C	ORAI calcium release-activated calcium modulator 3	Predicted intracellular proteins, Predicted membrane proteins, Transporters			protein level	unprognostic (1.77e-1)
PACC1	C1orf75, FLJ10874, PAC, TMEM206	Proton activated chloride channel 1	Predicted membrane proteins, Transporters	Ion transport, Transport	Chloride channel, Ion channel	protein level	unprognostic (1.09e-1)
PGAP4	C9orf125, MGC12992, TMEM246	Post-GPI attachment to proteins GalNAc transferase 4	Predicted membrane proteins		Transferase	protein level	unprognostic (3.51e-2)
SGMS1	MGC17342, MOB, SMS1, TMEM23	Sphingomyelin synthase 1	Enzymes, Metabolic proteins, Plasma proteins, Predicted intracellular proteins, Predicted membrane proteins	Apoptosis, Lipid metabolism, Sphingolipid metabolism	Kinase, Transferase	protein level	unprognostic (9.20e-2)
SARAF	MGC8721, TMEM66	Store-operated calcium entry associated regulatory factor	Predicted intracellular proteins, Predicted membrane proteins, Transporters	Calcium transport, Ion transport, Transport		protein level	unprognostic (8.03e-2)
RXYLT1	HP10481, TMEM5	Ribitol xylosyltransferase 1	Disease related genes, Human disease related genes, Predicted intracellular proteins		Transferase	protein level	unprognostic (7.03e-2)
RNFT2	FLJ14627, TMEM118	Ring finger protein, transmembrane 2	Predicted intracellular proteins, Predicted membrane proteins			protein level	unprognostic (9.25e-3)
SHISA2	bA398O19.2, C13orf13, hShisa, PRO28631, TMEM46, WGAR9166	Shisa family member 2	Predicted membrane proteins		Developmental protein	protein level	unprognostic (7.45e-2)
SHISA4	C1orf40, hShisa4, TMEM58	Shisa family member 4	Predicted membrane proteins			protein level	unprognostic (8.29e-2)
SLC35G1	C10orf60, FLJ33990, TMEM20	Solute carrier family 35 member G1	Predicted membrane proteins, Transporters			protein level	unprognostic (2.09e-1)
SLC35G2	DKFZp564K2464, MGC3295, TMEM22	Solute carrier family 35 member G2	Predicted membrane proteins, Transporters			protein level	unprognostic (1.49e-2)
STIMATE	MGC52022, TMEM110	STIM activating enhancer	Predicted intracellular proteins, Predicted membrane proteins, Transporters			protein level	unprognostic (3.10e-1)
STING1	ERIS, FLJ38577, MITA, MPYS, NET23, STING, TMEM173	Stimulator of interferon response cGAMP interactor 1	Disease related genes, Human disease related genes, Predicted intracellular proteins, Predicted membrane proteins	Autophagy, Host-virus interaction, Immunity, Innate immunity		protein level	unprognostic (5.69e-2)
TLCD4	FLJ31842, TMEM56	TLC domain containing 4	Predicted membrane proteins			protein level	unprognostic (4.99e-2)
TLCD5	MGC17839, TMEM136	TLC domain containing 5	Predicted membrane proteins			transcript level	unprognostic (2.86e-3)
TPRA1	FLJ32197, GPR175, TMEM227, TPRA40	Transmembrane protein adipocyte associated 1	Predicted intracellular proteins, Predicted membrane proteins			protein level	unprognostic (1.17e-1)
TRAPPC10	EHOC-1, TMEM1, TRS130	Trafficking protein particle complex 10	Disease related genes, Plasma proteins, Predicted intracellular proteins	ER-Golgi transport, Transport		protein level	unprognostic (2.60e-1)

## Sheet: S2-bulkDGE
Id	logFC	adj.P.Val	AveExpr	t	P.Value	adj.P.Val	B
TMEM52	-4.2798	6.14e-72	3.44332	26.8456	1.74e-73	6.14e-72	157.019
TMEM131L	-1.13149	3.87e-29	2.81146	13.0442	1.31e-29	3.87e-29	56.14
TMEM97	-1.1122	3.06e-20	4.66492	10.2447	1.35e-20	3.06e-20	35.4828
TMEM266	-1.09301	2.21e-68	1.05144	25.5661	8.99e-70	2.21e-68	148.479
RNFT2	1.00231	9.45e-39	0.99162	-15.9725	2.3e-39	9.45e-39	78.5449
TMEM183A	1.00285	4.79e-48	4.86512	-18.8355	7.84e-49	4.79e-48	100.315
TMEM182	1.02528	4.08e-41	1.52481	-16.6936	9.12e-42	4.08e-41	84.0672
DMAC1	1.03061	2.1e-37	4.29613	-15.5627	5.37e-38	2.1e-37	75.4012
TMEM216	1.03709	7.59e-50	3.68624	-19.4	1.14e-50	7.59e-50	104.541
PACC1	1.04305	1.32e-45	2.09903	-18.0766	2.41e-46	1.32e-45	94.5922
TMEM98	1.05741	1.82e-24	5.58829	-11.5959	7.07e-25	1.82e-24	45.2852
TMEM251	1.06041	1e-49	3.94347	-19.3623	1.51e-50	1e-49	104.259
TMEM223	1.06376	1.32e-50	3.84693	-19.6393	1.91e-51	1.32e-50	106.323
CNPY2	1.08633	1.21e-51	6.54629	-19.9677	1.67e-52	1.21e-51	108.762
TMEM267	1.09272	7.38e-41	2.63205	-16.6151	1.66e-41	7.38e-41	83.4666
ELP6	1.09707	7.67e-54	3.96069	-20.6703	9.32e-55	7.67e-54	113.942
TMEM237	1.10246	4.22e-40	2.57926	-16.3843	9.77e-41	4.22e-40	81.7001
TMEM60	1.10546	4.97e-53	3.80121	-20.4103	6.32e-54	4.97e-53	112.03
TMEM138	1.10683	1.03e-49	4.74646	-19.3582	1.56e-50	1.03e-49	104.228
TMEM30B	1.11413	2.79e-26	3.90257	-12.1625	1.03e-26	2.79e-26	49.4986
ORAI3	1.11643	8.06e-40	3.71602	-16.2982	1.89e-40	8.06e-40	81.0411
TMEM42	1.11961	4.45e-44	3.55016	-17.6046	8.7e-45	4.45e-44	91.0124
NEMP2	1.12013	7.81e-43	1.34936	-17.2212	1.62e-43	7.81e-43	88.0946
TMEM170A	1.13271	8.45e-48	2.75741	-18.7579	1.41e-48	8.45e-48	99.7315
TMEM128	1.13677	2.44e-48	3.99504	-18.9268	3.95e-49	2.44e-48	100.999
TMEM156	1.13927	3.1e-24	1.01544	-11.5229	1.22e-24	3.1e-24	44.746
TMEM117	1.14513	1.96e-53	1.82754	-20.5394	2.44e-54	1.96e-53	112.98
TMEM168	1.14875	8.48e-27	2.72474	-12.323	3.07e-27	8.48e-27	50.7004
TMEM240	1.15497	2.22e-38	1.35881	-15.8597	5.48e-39	2.22e-38	77.6801
MFSD13A	1.16246	1.31e-35	2.29061	-15.0167	3.58e-36	1.31e-35	71.2102
TMEM11	1.16442	1.74e-56	3.88698	-21.5262	1.81e-57	1.74e-56	120.182
TMEM167B	1.16713	2.17e-42	3.86864	-17.0846	4.58e-43	2.17e-42	87.0535
TMEM165	1.17196	3.16e-38	5.56747	-15.813	7.85e-39	3.16e-38	77.3217
TPRA1	1.17996	1.34e-51	4.43971	-19.9545	1.84e-52	1.34e-51	108.663
TMEM205	1.18301	2.04e-48	6.4294	-18.9513	3.29e-49	2.04e-48	101.184
TMEM86A	1.20414	1.35e-46	1.90493	-18.3846	2.35e-47	1.35e-46	96.9197
ANO7	1.21435	4.47e-24	1.38892	-11.4731	1.76e-24	4.47e-24	44.3786
MMGT1	1.21435	9.03e-50	3.23673	-19.3764	1.36e-50	9.03e-50	104.364
TMEM14B	1.22196	8.72e-56	5.46637	-21.2977	9.5e-57	8.72e-56	118.524
TMEM68	1.23809	1.7e-48	2.93682	-18.9764	2.72e-49	1.7e-48	101.372
TMEM222	1.24229	1.01e-50	4.70659	-19.6763	1.45e-51	1.01e-50	106.598
TMEM71	1.24759	3.1e-32	1.27706	-13.9903	9.52e-33	3.1e-32	63.3448
TMEM183B	1.25367	1.05e-42	1.84571	-17.181	2.2e-43	1.05e-42	87.7881
TMEM230	1.25855	3.28e-56	5.90145	-21.4356	3.49e-57	3.28e-56	119.525
TMEM79	1.26861	1.85e-38	2.17739	-15.884	4.55e-39	1.85e-38	77.866
TMEM135	1.27708	5.27e-47	2.54048	-18.511	9.04e-48	5.27e-47	97.873
TMEM115	1.29275	7e-60	4.5163	-22.6449	5.82e-61	7e-60	128.214
NDC1	1.29775	2.24e-54	2.30325	-20.8418	2.65e-55	2.24e-54	115.198
TMEM102	1.30938	4.69e-48	2.58187	-18.8382	7.69e-49	4.69e-48	100.334
TMEM203	1.33049	2.11e-65	4.3745	-24.5213	1.13e-66	2.11e-65	141.353
TMEM39B	1.33843	3.87e-60	3.07241	-22.7312	3.15e-61	3.87e-60	128.828
TMEM167A	1.351	3.06e-52	4.56376	-20.1582	4.06e-53	3.06e-52	110.171
TMEM199	1.35298	1.54e-56	3.43581	-21.5429	1.6e-57	1.54e-56	120.303
TMEM185B	1.35588	3.77e-52	3.12402	-20.1291	5.04e-53	3.77e-52	109.956
TMEM179B	1.36732	1.31e-61	5.65843	-23.2235	9.63e-63	1.31e-61	132.311
TMEM126B	1.37256	3.59e-62	4.59634	-23.4139	2.52e-63	3.59e-62	133.651
TMEM9	1.39471	1.06e-63	5.66825	-23.9349	6.57e-65	1.06e-63	137.293
TMEM9B	1.39507	4.78e-62	5.05037	-23.3719	3.38e-63	4.78e-62	133.356
TMEM177	1.39684	1.81e-62	2.71496	-23.5142	1.24e-63	1.81e-62	134.355
SHISA4	1.40083	1.13e-44	3.65554	-17.7885	2.15e-45	1.13e-44	92.4086
ANO10	1.40458	1.54e-58	3.62767	-22.1984	1.42e-59	1.54e-58	125.026
TMEM248	1.4102	1e-64	5.18963	-24.2869	5.7e-66	1e-64	139.735
TMEM127	1.4321	7.93e-51	4.61997	-19.7097	1.13e-51	7.93e-51	106.847
TMEM41A	1.44315	1.93e-58	3.35049	-22.1666	1.78e-59	1.93e-58	124.798
EMC4	1.45002	3.09e-73	5.95928	-27.326	7.39e-75	3.09e-73	160.172
TMEM208	1.45432	1.28e-65	5.78007	-24.5966	6.72e-67	1.28e-65	141.871
DRAM2	1.46829	6.89e-53	5.12288	-20.3651	8.82e-54	6.89e-53	111.698
TMEM219	1.46885	2.82e-67	6.8828	-25.1742	1.29e-68	2.82e-67	145.822
TMEM87A	1.4767	3.15e-50	4.93937	-19.5204	4.64e-51	3.15e-50	105.438
TMEM185A	1.52156	1.42e-68	3.50659	-25.6335	5.7e-70	1.42e-68	148.934
TMEM19	1.53862	7.61e-49	3.21554	-19.0856	1.2e-49	7.61e-49	102.19
EMC3	1.53947	1.22e-64	5.31388	-24.2578	6.97e-66	1.22e-64	139.534
TMEM273	1.54336	8.74e-32	2.57797	-13.853	2.73e-32	8.74e-32	62.2955
TMEM59	1.55164	3.59e-69	7.97862	-25.8475	1.35e-70	3.59e-69	150.375
ANO6	1.55442	1.57e-49	3.78001	-19.3007	2.4e-50	1.57e-49	103.799
TMEM200B	1.55801	1.03e-45	1.73718	-18.1109	1.86e-46	1.03e-45	94.8519
TMEM87B	1.59084	1.09e-52	3.53333	-20.3009	1.42e-53	1.09e-52	111.224
TMEM106B	1.59204	9.79e-54	3.63335	-20.6365	1.2e-54	9.79e-54	113.694
TMEM139	1.59723	1.26e-32	3.48842	-14.1086	3.84e-33	1.26e-32	64.2501
TMEM154	1.61454	1.66e-50	1.28135	-19.608	2.42e-51	1.66e-50	106.091
TMEM38A	1.62918	8.54e-41	2.13123	-16.5957	1.93e-41	8.54e-41	83.3181
TMEM141	1.62963	2.69e-45	6.31276	-17.981	4.98e-46	2.69e-45	93.8681
TMEM14C	1.63782	9.34e-71	6.1956	-26.4153	3.01e-72	9.34e-71	154.17
TMEM62	1.64286	2.4e-59	3.93922	-22.4669	2.07e-60	2.4e-59	126.946
PIP4P2	1.65809	9.6e-51	2.62893	-19.6834	1.38e-51	9.6e-51	106.651
TMEM140	1.66388	3.75e-52	3.54289	-20.13	5.01e-53	3.75e-52	109.962
TMEM250	1.66643	6.17e-66	3.8278	-24.7062	3.16e-67	6.17e-66	142.624
ARHGAP42	1.68141	2.33e-54	1.58687	-20.8365	2.76e-55	2.33e-54	115.159
TMEM35B	1.68285	2.86e-64	4.78873	-24.1299	1.69e-65	2.86e-64	138.648
TMEM109	1.69709	4.77e-68	5.90058	-25.4469	2.01e-69	4.77e-68	147.673
TMEM47	1.70178	1.45e-37	2.84966	-15.6119	3.68e-38	1.45e-37	75.7788
CACNG4	1.70567	5.72e-22	1.37522	-10.8038	2.4e-22	5.72e-22	39.4897
ORAI2	1.71436	4.31e-49	2.93924	-19.163	6.71e-50	4.31e-49	102.77
TMEM45A	1.71899	8.09e-32	4.21299	-13.8633	2.52e-32	8.09e-32	62.3741
TMEM53	1.73272	2.01e-66	3.30082	-24.8749	9.94e-68	2.01e-66	143.78
TMEM130	1.73587	2.41e-43	1.47042	-17.378	4.89e-44	2.41e-43	89.2888
TMEM63B	1.75433	2.22e-64	3.87666	-24.1681	1.3e-65	2.22e-64	138.913
TMEM184B	1.84366	9.67e-61	4.53519	-22.932	7.56e-62	9.67e-61	130.253
ORAI1	1.88896	3.24e-67	3.59892	-25.1531	1.48e-68	3.24e-67	145.678
TMEM204	1.91509	4.21e-46	4.15447	-18.231	7.5e-47	4.21e-46	95.7596
TMEM43	1.92633	1.01e-60	4.83266	-22.9262	7.88e-62	1.01e-60	130.211
TMEM33	1.93102	2.66e-65	3.6614	-24.4861	1.44e-66	2.66e-65	141.11
TMEM37	1.94304	6.91e-39	3.84247	-16.014	1.68e-39	6.91e-39	78.8631
TMEM123	1.98216	4.8e-58	5.88515	-22.036	4.55e-59	4.8e-58	123.86
VMP1	2.04025	2.33e-47	6.44941	-18.6208	3.95e-48	2.33e-47	98.6997
TMEM191A	2.07099	1.4e-61	2.45366	-23.2143	1.03e-62	1.4e-61	132.247
CEMIP2	2.07868	9.92e-61	4.82045	-22.9284	7.76e-62	9.92e-61	130.227
TMEM150B	2.1414	4.97e-35	1.72985	-14.8409	1.38e-35	4.97e-35	69.8619
TMEM171	2.22001	1.15e-57	1.82075	-21.9116	1.11e-58	1.15e-57	122.965
SHISA2	2.22546	1.17e-64	1.66172	-24.2637	6.69e-66	1.17e-64	139.574
TMEM50A	2.23105	2.55e-77	5.87164	-28.8697	3.53e-79	2.55e-77	170.106
TMEM44	2.2343	1.96e-69	3.316	-25.9411	7.18e-71	1.96e-69	151.004
TMEM189	2.34649	1.03e-77	4.31006	-29.0219	1.34e-79	1.03e-77	171.07
TMEM159	2.37718	1.4e-68	4.19101	-25.6363	5.59e-70	1.4e-68	148.953
TMEM200A	2.40595	5.18e-53	2.17491	-20.4048	6.58e-54	5.18e-53	111.99
TMEM158	2.53414	1.63e-47	2.50156	-18.669	2.75e-48	1.63e-47	99.0624
TMEM132A	2.73066	7.1e-63	3.66912	-23.6529	4.71e-64	7.1e-63	135.326
TMEM119	2.76361	6.42e-48	3.88798	-18.7954	1.06e-48	6.42e-48	100.013
TMEM54	2.87456	1.4e-73	5.68704	-27.454	3.2e-75	1.4e-73	161.007
CLRN3	2.90319	1.56e-45	2.06658	-18.0548	2.85e-46	1.56e-45	94.4274
STING1	3.03895	1.53e-79	4.8049	-29.7333	1.53e-81	1.53e-79	175.534
TMEM265	3.11841	4.33e-67	4.36735	-25.1092	2e-68	4.33e-67	145.379
TMEM176A	3.25293	5.34e-65	5.97846	-24.381	2.97e-66	5.34e-65	140.386
TMEM176B	3.28673	4.08e-62	6.52585	-23.3951	2.87e-63	4.08e-62	133.519
TMEM92	3.75983	2.99e-84	3.05677	-31.6358	1.33e-86	2.99e-84	187.168
TMEM45B	3.82694	6.44e-68	3.19686	-25.4008	2.76e-69	6.44e-68	147.361
ANO1	4.17721	1.94e-81	4.19723	-30.4834	1.47e-83	1.94e-81	180.174
B3GNT3	4.35974	1.64e-93	4.06606	-35.5871	1.55e-96	1.64e-93	209.973

## Sheet: S3-Top30celltype
gene	p_val	avg_log2FC	pct.1	pct.2	p_val_adj	cluster
TPSAB1	0	7.64275	0.981	0.04	0	Mast cell
CPA3	0	5.27088	0.977	0.01	0	Mast cell
LTC4S	0	3.16912	0.962	0.096	0	Mast cell
KIT	0	3.06166	0.949	0.015	0	Mast cell
GATA2	0	2.93403	0.942	0.035	0	Mast cell
HPGDS	0	2.82594	0.958	0.037	0	Mast cell
VWA5A	0	2.72462	0.949	0.125	0	Mast cell
IL1RL1	0	2.58112	0.896	0.012	0	Mast cell
RGS1	0	2.52699	0.967	0.335	0	Mast cell
CD69	0	2.47857	0.801	0.154	0	Mast cell
AREG	0	2.46246	0.764	0.113	0	Mast cell
SAMSN1	0	2.44308	0.954	0.184	0	Mast cell
SLC18A2	0	2.3837	0.886	0.006	0	Mast cell
RGS2	0	2.28544	0.936	0.268	0	Mast cell
SOCS1	0	2.24122	0.865	0.142	0	Mast cell
C1orf186	0	2.09642	0.865	0.077	0	Mast cell
SRGN	0	2.04536	0.999	0.596	0	Mast cell
CLU	0	1.9886	0.972	0.43	0	Mast cell
ALOX5AP	0	1.95475	0.978	0.261	0	Mast cell
RAC2	0	1.93007	0.948	0.293	0	Mast cell
RP11-354E11.2	0	1.83531	0.835	0.002	0	Mast cell
ACSL4	0	1.80986	0.851	0.191	0	Mast cell
CTSG	0	1.79752	0.235	0.003	0	Mast cell
MS4A2	0	1.77861	0.781	0.001	0	Mast cell
PTGS1	0	1.68489	0.803	0.068	0	Mast cell
CD9	0	1.65841	0.988	0.754	0	Mast cell
HIST1H4C	2.28578e-289	1.83874	0.881	0.431	5.7437e-285	Mast cell
VIM	6.19641e-278	1.68648	0.999	0.801	1.55704e-273	Mast cell
HSPA1B	1.27121e-171	1.96463	0.79	0.408	3.19431e-167	Mast cell
HSPA1A	5.34635e-134	2.09089	0.878	0.677	1.34343e-129	Mast cell
IGLL5	0	8.1635	0.969	0.32	0	Plasma cell
IGJ	0	7.77136	0.954	0.154	0	Plasma cell
MZB1	0	5.47003	0.97	0.045	0	Plasma cell
DERL3	0	4.99712	0.958	0.053	0	Plasma cell
SSR4	0	4.30994	1	0.944	0	Plasma cell
XBP1	0	4.1781	0.985	0.53	0	Plasma cell
FKBP11	0	3.99934	0.963	0.222	0	Plasma cell
HERPUD1	0	3.78517	0.994	0.657	0	Plasma cell
SEC11C	0	3.55276	0.965	0.384	0	Plasma cell
RP11-731F5.2	0	3.29694	0.468	0.005	0	Plasma cell
ITM2C	0	3.16127	0.939	0.308	0	Plasma cell
PRDX4	0	3.11389	0.955	0.46	0	Plasma cell
CD79A	0	2.80696	0.934	0.072	0	Plasma cell
FKBP2	0	2.6964	0.994	0.74	0	Plasma cell
TNFRSF17	0	2.56815	0.825	0.006	0	Plasma cell
BTG2	0	2.48855	0.923	0.4	0	Plasma cell
SPCS3	0	2.48612	0.964	0.479	0	Plasma cell
FCRL5	0	2.46991	0.885	0.008	0	Plasma cell
HSP90B1	0	2.46574	0.997	0.862	0	Plasma cell
JSRP1	0	2.34285	0.586	0.02	0	Plasma cell
SDF2L1	0	2.28578	0.927	0.328	0	Plasma cell
CYBA	0	2.27099	0.997	0.909	0	Plasma cell
SPCS2	0	2.19692	0.991	0.789	0	Plasma cell
CD27	0	2.10534	0.799	0.079	0	Plasma cell
FAM46C	0	2.09352	0.856	0.05	0	Plasma cell
PIM2	0	2.06513	0.804	0.072	0	Plasma cell
SSR3	0	2.05168	0.979	0.673	0	Plasma cell
HSPA1B	9.42223e-304	2.19741	0.801	0.404	2.36762e-299	Plasma cell
H1FX	2.80065e-276	2.30936	0.816	0.463	7.03747e-272	Plasma cell
HSPA1A	7.95439e-194	2.35107	0.864	0.675	1.99878e-189	Plasma cell
LUM	0	5.15401	0.991	0.282	0	Fibroblast
COL1A1	0	5.07831	0.993	0.35	0	Fibroblast
SFRP2	0	5.06869	0.916	0.171	0	Fibroblast
COL1A2	0	4.85826	0.999	0.33	0	Fibroblast
COL3A1	0	4.63959	0.993	0.339	0	Fibroblast
DCN	0	4.61838	0.994	0.262	0	Fibroblast
APOD	0	4.20068	0.825	0.144	0	Fibroblast
SFRP4	0	3.68525	0.746	0.053	0	Fibroblast
CTHRC1	0	3.68246	0.923	0.119	0	Fibroblast
CXCL14	0	3.53425	0.539	0.064	0	Fibroblast
CTGF	0	3.48261	0.88	0.272	0	Fibroblast
COL6A3	0	3.43652	0.97	0.109	0	Fibroblast
MMP11	0	3.39564	0.626	0.093	0	Fibroblast
FBLN1	0	3.38414	0.914	0.097	0	Fibroblast
MGP	0	3.35966	0.952	0.521	0	Fibroblast
CCDC80	0	3.27903	0.91	0.093	0	Fibroblast
FN1	0	3.20808	0.947	0.321	0	Fibroblast
SERPINF1	0	3.08901	0.951	0.216	0	Fibroblast
IGFBP5	0	3.08168	0.807	0.157	0	Fibroblast
PTGDS	0	3.02589	0.578	0.087	0	Fibroblast
SPARC	0	3.01779	0.997	0.468	0	Fibroblast
CYR61	0	3.01762	0.794	0.225	0	Fibroblast
POSTN	0	2.85664	0.687	0.081	0	Fibroblast
AEBP1	0	2.84621	0.95	0.146	0	Fibroblast
C1S	0	2.83385	0.982	0.235	0	Fibroblast
RARRES2	0	2.78842	0.968	0.279	0	Fibroblast
C1R	0	2.74911	0.971	0.249	0	Fibroblast
COL10A1	0	2.74644	0.727	0.03	0	Fibroblast
CST1	0	2.7378	0.287	0.041	0	Fibroblast
BGN	0	2.7295	0.98	0.223	0	Fibroblast
RGS5	0	4.33505	0.811	0.157	0	Stellate
ADIRF	0	3.61542	0.942	0.399	0	Stellate
ACTA2	0	3.37495	0.932	0.346	0	Stellate
TAGLN	0	3.36287	0.947	0.389	0	Stellate
MYL9	0	3.14368	0.969	0.355	0	Stellate
NDUFA4L2	0	3.14024	0.815	0.118	0	Stellate
TPM2	0	2.64948	0.961	0.37	0	Stellate
SPARCL1	0	2.61037	0.939	0.373	0	Stellate
CALD1	0	2.58126	0.978	0.426	0	Stellate
SOD3	0	2.53813	0.9	0.215	0	Stellate
IGFBP7	0	2.53779	0.991	0.699	0	Stellate
PPP1R14A	0	2.51474	0.84	0.127	0	Stellate
MYH11	0	2.42095	0.553	0.045	0	Stellate
PDGFRB	0	2.41668	0.877	0.138	0	Stellate
CSRP2	0	2.28703	0.763	0.104	0	Stellate
MT2A	0	2.23035	0.996	0.824	0	Stellate
NOTCH3	0	2.21558	0.843	0.123	0	Stellate
C11orf96	0	2.10988	0.744	0.171	0	Stellate
MT1M	0	2.10396	0.66	0.205	0	Stellate
COL18A1	0	2.08345	0.843	0.279	0	Stellate
MAP1B	0	2.01504	0.844	0.159	0	Stellate
HIGD1B	0	1.97871	0.564	0.034	0	Stellate
MFGE8	0	1.96208	0.861	0.209	0	Stellate
MYLK	0	1.93965	0.75	0.128	0	Stellate
MCAM	0	1.93004	0.691	0.091	0	Stellate
COL4A1	0	1.897	0.774	0.229	0	Stellate
LHFP	0	1.85981	0.824	0.168	0	Stellate
CRIP1	0	1.84455	0.871	0.594	0	Stellate
CCL21	4.84111e-265	1.91808	0.182	0.044	1.21648e-260	Stellate
CCL19	1.0977e-119	2.70004	0.186	0.075	2.75829e-115	Stellate
S100A9	0	4.27681	0.791	0.21	0	Myeloid cell
S100A8	0	4.03751	0.574	0.123	0	Myeloid cell
APOC1	0	4.02145	0.719	0.306	0	Myeloid cell
TYROBP	0	3.59526	0.994	0.266	0	Myeloid cell
APOE	0	3.52403	0.738	0.459	0	Myeloid cell
HLA-DRA	0	3.42847	0.992	0.699	0	Myeloid cell
C1QA	0	3.425	0.551	0.114	0	Myeloid cell
C1QB	0	3.35712	0.487	0.101	0	Myeloid cell
HLA-DPA1	0	3.26605	0.947	0.501	0	Myeloid cell
SPP1	0	3.24402	0.697	0.524	0	Myeloid cell
AIF1	0	3.19059	0.925	0.113	0	Myeloid cell
FCER1G	0	3.18422	0.978	0.235	0	Myeloid cell
C1QC	0	3.16233	0.503	0.052	0	Myeloid cell
HLA-DPB1	0	3.0616	0.934	0.475	0	Myeloid cell
FTL	0	2.9702	1	1	0	Myeloid cell
HLA-DRB1	0	2.94586	0.982	0.627	0	Myeloid cell
CD14	0	2.90125	0.768	0.083	0	Myeloid cell
HLA-DQA1	0	2.85687	0.757	0.183	0	Myeloid cell
CTSD	0	2.77207	0.949	0.824	0	Myeloid cell
HLA-DQB1	0	2.75087	0.917	0.328	0	Myeloid cell
CD68	0	2.68377	0.928	0.24	0	Myeloid cell
CTSS	0	2.63073	0.969	0.479	0	Myeloid cell
CTSB	0	2.60593	0.973	0.777	0	Myeloid cell
LYZ	0	2.5739	0.982	0.649	0	Myeloid cell
PLIN2	0	2.55221	0.641	0.206	0	Myeloid cell
GPNMB	0	2.49519	0.657	0.221	0	Myeloid cell
CCL18	0	2.32908	0.178	0.024	0	Myeloid cell
HLA-DRB5	0	2.30006	0.433	0.113	0	Myeloid cell
LAPTM5	0	2.29471	0.98	0.319	0	Myeloid cell
ITGB2	0	2.29159	0.874	0.17	0	Myeloid cell
MS4A1	0	2.67362	0.828	0.043	0	B cell
CD79A	0	2.21871	0.815	0.073	0	B cell
CD37	0	2.19368	0.896	0.314	0	B cell
LTB	0	2.1277	0.866	0.196	0	B cell
CD52	0	1.98516	0.939	0.439	0	B cell
VPREB3	0	1.94324	0.671	0.032	0	B cell
CD79B	0	1.87263	0.742	0.1	0	B cell
PTPRCAP	0	1.84913	0.868	0.219	0	B cell
CXCR4	0	1.73635	0.906	0.455	0	B cell
TCL1A	0	1.71372	0.344	0.024	0	B cell
CD74	0	1.69667	0.997	0.874	0	B cell
IRF8	0	1.46646	0.596	0.125	0	B cell
BANK1	0	1.45673	0.606	0.051	0	B cell
RPL21	0	1.38806	1	0.998	0	B cell
RPS27	0	1.38798	1	1	0	B cell
CORO1A	0	1.36374	0.813	0.301	0	B cell
HLA-DRA	0	1.28644	0.993	0.747	0	B cell
RPS29	0	1.28122	1	1	0	B cell
HLA-DPB1	0	1.2255	0.978	0.55	0	B cell
RPSA	0	1.20473	1	0.982	0	B cell
RP5-887A10.1	0	1.19024	0.337	0.021	0	B cell
LIMD2	0	1.17204	0.672	0.234	0	B cell
RPL23A	0	1.17192	1	0.997	0	B cell
RPS2	0	1.16402	1	0.999	0	B cell
RPS6	0	1.14165	1	0.999	0	B cell
RPLP2	0	1.11945	1	1	0	B cell
LAPTM5	3.48071e-294	1.09477	0.909	0.432	8.74633e-290	B cell
RPL13A	1.74151e-233	1.15841	1	0.997	4.37606e-229	B cell
RPSAP58	1.50243e-159	1.21288	0.772	0.559	3.77532e-155	B cell
SMIM14	5.75637e-130	1.12198	0.632	0.432	1.44646e-125	B cell
PLVAP	0	4.09126	0.976	0.124	0	Endothelial
SPRY1	0	3.61311	0.944	0.23	0	Endothelial
RAMP2	0	3.52976	0.982	0.076	0	Endothelial
CLDN5	0	3.12054	0.803	0.047	0	Endothelial
DARC	0	3.01156	0.51	0.053	0	Endothelial
AQP1	0	2.90302	0.942	0.143	0	Endothelial
COL15A1	0	2.79808	0.889	0.122	0	Endothelial
GNG11	0	2.78912	0.983	0.295	0	Endothelial
VWF	0	2.70387	0.851	0.059	0	Endothelial
STC1	0	2.7023	0.554	0.048	0	Endothelial
A2M	0	2.59971	0.991	0.376	0	Endothelial
HSPG2	0	2.59108	0.973	0.371	0	Endothelial
HYAL2	0	2.53306	0.927	0.167	0	Endothelial
CLEC14A	0	2.4463	0.915	0.024	0	Endothelial
SPARCL1	0	2.4442	0.991	0.367	0	Endothelial
FABP5	0	2.4408	0.903	0.426	0	Endothelial
SDPR	0	2.4307	0.813	0.072	0	Endothelial
SLC9A3R2	0	2.42832	0.825	0.274	0	Endothelial
RAMP3	0	2.41895	0.861	0.037	0	Endothelial
EPAS1	0	2.39908	0.957	0.235	0	Endothelial
PPAP2A	0	2.39643	0.843	0.187	0	Endothelial
CD93	0	2.29727	0.932	0.13	0	Endothelial
EGFL7	0	2.29418	0.909	0.104	0	Endothelial
SLCO2A1	0	2.24727	0.84	0.05	0	Endothelial
RDX	0	2.20768	0.93	0.345	0	Endothelial
RBP7	0	2.17721	0.694	0.062	0	Endothelial
ENG	0	2.17575	0.94	0.219	0	Endothelial
CALCRL	0	2.16829	0.862	0.039	0	Endothelial
CDH5	0	2.16122	0.85	0.023	0	Endothelial
AC011526.1	0	2.15291	0.894	0.024	0	Endothelial
PRSS1	0	8.14933	0.949	0.209	0	Arcina cell
CTRB2	0	7.61025	0.93	0.236	0	Arcina cell
CLPS	0	7.59472	0.905	0.119	0	Arcina cell
CELA3A	0	7.07983	0.903	0.11	0	Arcina cell
CTRB1	0	7.07687	0.924	0.129	0	Arcina cell
CPB1	0	6.89616	0.916	0.12	0	Arcina cell
PNLIP	0	6.72786	0.86	0.078	0	Arcina cell
REG1B	0	6.68119	0.804	0.114	0	Arcina cell
CPA1	0	6.64288	0.911	0.104	0	Arcina cell
CELA3B	0	6.286	0.913	0.057	0	Arcina cell
REG1A	0	6.26131	0.96	0.372	0	Arcina cell
PLA2G1B	0	6.22218	0.922	0.097	0	Arcina cell
CTRC	0	6.18095	0.924	0.118	0	Arcina cell
REG3A	0	6.11314	0.662	0.107	0	Arcina cell
AMY2A	0	5.51512	0.643	0.045	0	Arcina cell
CEL	0	5.36826	0.907	0.049	0	Arcina cell
SYCN	0	5.29481	0.86	0.073	0	Arcina cell
CPA2	0	5.23924	0.927	0.06	0	Arcina cell
CELA2A	0	5.20584	0.731	0.034	0	Arcina cell
PRSS3	0	5.14884	0.938	0.219	0	Arcina cell
GP2	0	4.99888	0.858	0.075	0	Arcina cell
REG3G	0	4.49854	0.724	0.028	0	Arcina cell
SPINK1	0	3.74878	0.998	0.638	0	Arcina cell
PNLIPRP1	0	3.61547	0.899	0.036	0	Arcina cell
CELA2B	0	3.54826	0.634	0.013	0	Arcina cell
KLK1	0	3.41558	0.903	0.091	0	Arcina cell
GATM	0	2.80709	0.872	0.205	0	Arcina cell
AMY2B	0	2.79087	0.478	0.036	0	Arcina cell
CTRL	0	2.70573	0.646	0.01	0	Arcina cell
MT1G	0	2.65659	0.846	0.169	0	Arcina cell
TFF1	0	3.95763	0.683	0.254	0	Epithelial
LCN2	0	3.5953	0.835	0.341	0	Epithelial
KRT19	0	3.37129	0.97	0.448	0	Epithelial
FXYD3	0	3.29288	0.907	0.349	0	Epithelial
C19orf33	0	3.13283	0.912	0.253	0	Epithelial
TFF2	0	3.09628	0.639	0.161	0	Epithelial
TFF3	0	3.0505	0.581	0.191	0	Epithelial
AGR2	0	2.98863	0.83	0.212	0	Epithelial
KRT8	0	2.84262	0.983	0.409	0	Epithelial
MMP7	0	2.7991	0.712	0.321	0	Epithelial
S100P	0	2.79401	0.737	0.171	0	Epithelial
CEACAM6	0	2.7744	0.67	0.143	0	Epithelial
KRT18	0	2.75564	0.97	0.372	0	Epithelial
SLPI	0	2.6797	0.908	0.248	0	Epithelial
LGALS4	0	2.66467	0.815	0.179	0	Epithelial
CLDN18	0	2.6308	0.504	0.061	0	Epithelial
TSPAN8	0	2.62334	0.841	0.218	0	Epithelial
WFDC2	0	2.61107	0.78	0.189	0	Epithelial
KRT7	0	2.57226	0.877	0.229	0	Epithelial
CLDN4	0	2.56345	0.898	0.211	0	Epithelial
ELF3	0	2.55661	0.929	0.303	0	Epithelial
MUC1	0	2.51713	0.866	0.266	0	Epithelial
EPCAM	0	2.51109	0.953	0.215	0	Epithelial
REG4	0	2.44753	0.271	0.046	0	Epithelial
TACSTD2	0	2.43653	0.845	0.216	0	Epithelial
S100A6	0	2.42826	1	0.986	0	Epithelial
SPINK1	0	2.3333	0.852	0.54	0	Epithelial
SMIM22	0	2.30407	0.945	0.187	0	Epithelial
SPINT2	0	2.3014	0.982	0.501	0	Epithelial
CEACAM5	0	2.27524	0.379	0.023	0	Epithelial
TTR	0	5.81609	0.94	0.09	0	Endocrine cell
PCSK1N	0	5.18276	0.984	0.123	0	Endocrine cell
IAPP	0	4.4942	0.552	0.027	0	Endocrine cell
SCG5	0	3.58485	0.962	0.087	0	Endocrine cell
CHGA	0	3.50625	0.897	0.012	0	Endocrine cell
CHGB	0	2.79167	0.84	0.01	0	Endocrine cell
SLC30A8	0	2.66301	0.828	0.008	0	Endocrine cell
SCGN	0	2.51489	0.9	0.015	0	Endocrine cell
ERO1LB	0	2.46264	0.878	0.108	0	Endocrine cell
NEUROD1	0	2.3513	0.862	0.004	0	Endocrine cell
BEX1	0	2.29804	0.871	0.049	0	Endocrine cell
MIR7-3HG	0	2.2324	0.774	0.007	0	Endocrine cell
SCG3	0	2.14575	0.846	0.004	0	Endocrine cell
DLK1	0	2.13243	0.461	0.008	0	Endocrine cell
GAD2	0	1.92661	0.768	0.005	0	Endocrine cell
FAM159B	0	1.8605	0.639	0.004	0	Endocrine cell
ABCC8	0	1.83713	0.809	0.008	0	Endocrine cell
NKX2-2	0	1.83655	0.824	0.004	0	Endocrine cell
STMN2	0	1.7276	0.668	0.023	0	Endocrine cell
PTPRN	0	1.67747	0.752	0.01	0	Endocrine cell
CPE	1.70656e-292	2.43241	0.972	0.237	4.28825e-288	Endocrine cell
RBP4	3.48589e-271	3.60957	0.583	0.076	8.75935e-267	Endocrine cell
FXYD2	4.82615e-256	2.13223	0.903	0.208	1.21271e-251	Endocrine cell
MEIS2	3.46523e-237	1.62069	0.843	0.193	8.70744e-233	Endocrine cell
MEG3	3.40282e-214	2.41672	0.708	0.147	8.5506e-210	Endocrine cell
SST	1.30932e-174	6.77102	0.545	0.095	3.29006e-170	Endocrine cell
INS	1.11838e-163	7.48763	0.975	0.579	2.81026e-159	Endocrine cell
GNAS	7.36767e-142	1.95188	1	0.919	1.85135e-137	Endocrine cell
GCG	3.80076e-108	5.5224	0.282	0.039	9.55055e-104	Endocrine cell
PPY	2.53595e-52	7.03952	0.376	0.118	6.37232e-48	Endocrine cell
CCL5	0	3.09815	0.541	0.171	0	T cell
NKG7	0	2.89501	0.453	0.128	0	T cell
IL7R	0	2.87459	0.681	0.102	0	T cell
GZMA	0	2.61285	0.464	0.075	0	T cell
CD3D	0	2.30247	0.788	0.118	0	T cell
LTB	0	2.29588	0.699	0.167	0	T cell
CD2	0	2.24524	0.801	0.067	0	T cell
PTPRCAP	0	2.10557	0.886	0.174	0	T cell
KLRB1	0	2.08341	0.464	0.06	0	T cell
CD3E	0	1.97124	0.788	0.05	0	T cell
CD52	0	1.89849	0.907	0.409	0	T cell
CD7	0	1.88698	0.649	0.076	0	T cell
PTPRC	0	1.84677	0.878	0.249	0	T cell
CXCR4	0	1.82293	0.854	0.43	0	T cell
CD3G	0	1.82235	0.667	0.03	0	T cell
GZMB	0	1.76755	0.277	0.079	0	T cell
HCST	0	1.73744	0.83	0.265	0	T cell
CORO1A	0	1.73226	0.865	0.261	0	T cell
PRF1	0	1.67244	0.362	0.029	0	T cell
BTG1	0	1.61259	0.991	0.862	0	T cell
CST7	0	1.56651	0.45	0.094	0	T cell
CD69	0	1.56607	0.637	0.119	0	T cell
GIMAP7	0	1.54263	0.736	0.151	0	T cell
CD247	0	1.52398	0.592	0.032	0	T cell
GZMK	0	1.49687	0.238	0.058	0	T cell
CTSW	0	1.48217	0.436	0.046	0	T cell
CD48	0	1.45747	0.762	0.159	0	T cell
EVL	0	1.42462	0.764	0.262	0	T cell
GNLY	1.85929e-230	3.4755	0.268	0.109	4.67203e-226	T cell
CCL4	2.10003e-227	2.03861	0.412	0.229	5.27696e-223	T cell

## Sheet: S4-Epi
Group	CNV(Mean)
0	2199.57
1	898.032
2	1724.94
3	2234.86
4	2391.07
5	1457.76
6	498.569
7	2253.08
8	1859.19
9	1977.11
10	1830.62
11	1097
12	2209.48
13	1875.78
14	2150.21
15	2446.93
16	853.594
17	1396.44
18	1395.86

## Sheet: S5-Endo
gene	p_val	avg_log2FC	pct.1	pct.2	p_val_adj	c	cluster
COL15A1	0	1.17758	0.978	0.776	0	0	1
VWA1	2.49906e-289	1.08724	0.897	0.543	6.36086e-285	0	1
HSPG2	1.09902e-288	0.958183	0.989	0.867	2.79735e-284	0	1
COL4A1	1.69412e-271	1.34629	0.95	0.699	4.31205e-267	0	1
COL4A2	4.77661e-221	1.13013	0.909	0.645	1.21579e-216	0	1
P2RY6	1.44634e-213	0.805249	0.471	0.121	3.68136e-209	0	1
SPP1	8.12846e-203	1.26319	0.833	0.492	2.06894e-198	0	1
LAMB1	8.07998e-173	0.837518	0.712	0.359	2.0566e-168	0	1
DDIT4	1.8992e-166	0.885926	0.96	0.79	4.83403e-162	0	1
CFH	2.54498e-164	0.911076	0.804	0.473	6.47773e-160	0	1
INSR	6.97106e-154	1.01819	0.834	0.559	1.77434e-149	0	1
MYO1B	9.5931e-154	0.72295	0.66	0.322	2.44173e-149	0	1
SPARC	5.1086e-138	0.692828	0.993	0.933	1.30029e-133	0	1
MMP2	8.94403e-131	0.647592	0.601	0.278	2.27652e-126	0	1
F2RL3	5.01721e-129	0.658966	0.799	0.488	1.27703e-124	0	1
FSCN1	7.0948e-119	0.638636	0.626	0.328	1.80584e-114	0	1
CALCRL	6.01844e-110	0.589389	0.909	0.707	1.53187e-105	0	1
HTRA1	1.43506e-106	0.655845	0.752	0.478	3.65266e-102	0	1
LAMA4	2.61825e-106	0.598365	0.475	0.208	6.66424e-102	0	1
CDH5	1.68111e-102	0.587775	0.887	0.681	4.27894e-98	0	1
MARCKSL1	2.70804e-99	0.576738	0.824	0.56	6.89277e-95	0	1
IGLL5	9.75072e-97	0.634489	0.5	0.232	2.48185e-92	0	1
PCDH17	6.01474e-88	0.633064	0.784	0.541	1.53093e-83	0	1
DUSP6	7.24176e-88	0.610949	0.754	0.516	1.84325e-83	0	1
SOX4	1.66578e-87	0.610575	0.572	0.322	4.23991e-83	0	1
C8orf4	8.00918e-86	0.627227	0.911	0.741	2.03858e-81	0	1
IGFBP3	7.23224e-79	0.758893	0.492	0.242	1.84082e-74	0	1
IVNS1ABP	3.31969e-76	0.60978	0.571	0.334	8.44961e-72	0	1
INHBB	2.42581e-65	0.627195	0.495	0.278	6.17442e-61	0	1
IGFBP5	3.14328e-25	0.875132	0.282	0.17	8.00058e-21	0	1
CLPS	0	2.55522	0.82	0.403	0	1	2
CA4	0	2.44583	0.843	0.188	0	1	2
CTRB1	0	2.36075	0.801	0.421	0	1	2
FABP5	0	1.95419	0.994	0.919	0	1	2
CD320	0	1.95011	0.969	0.794	0	1	2
RGCC	0	1.81381	0.972	0.789	0	1	2
CD36	0	1.67889	0.895	0.486	0	1	2
LIFR	2.38517e-300	1.41883	0.907	0.641	6.07098e-296	1	2
SYCN	7.6665e-277	1.9053	0.675	0.268	1.95135e-272	1	2
PRSS1	5.75025e-275	2.38401	0.84	0.538	1.46361e-270	1	2
CTRC	1.65904e-259	1.96684	0.73	0.379	4.22275e-255	1	2
CPA1	6.55042e-250	2.02045	0.706	0.352	1.66728e-245	1	2
AMY2A	5.18957e-240	1.84621	0.585	0.195	1.3209e-235	1	2
PNLIP	9.57162e-240	2.07339	0.682	0.305	2.43627e-235	1	2
FXYD2	4.76186e-224	1.3632	0.842	0.501	1.21204e-219	1	2
SDPR	2.18694e-221	1.04323	0.96	0.838	5.56641e-217	1	2
SEPP1	4.90248e-209	1.12269	0.877	0.77	1.24783e-204	1	2
CPB1	5.05104e-203	1.98017	0.671	0.355	1.28564e-198	1	2
CELA3A	9.37402e-201	2.26837	0.67	0.333	2.38597e-196	1	2
ATOH8	8.47545e-198	1.23561	0.659	0.344	2.15726e-193	1	2
CELA2A	2.92987e-187	1.52373	0.502	0.164	7.45741e-183	1	2
CEL	1.27737e-174	1.24288	0.489	0.175	3.2513e-170	1	2
CELA3B	1.69375e-169	1.78611	0.534	0.218	4.3111e-165	1	2
PLA2G1B	2.52954e-163	1.39061	0.604	0.304	6.43845e-159	1	2
GP2	4.85963e-154	1.13259	0.546	0.247	1.23692e-149	1	2
HERPUD1	1.72978e-130	1.07606	0.817	0.729	4.40281e-126	1	2
SLC4A4	7.07254e-113	1.05009	0.545	0.286	1.80017e-108	1	2
CPA2	2.55797e-104	1.06836	0.431	0.195	6.51079e-100	1	2
PRSS3	3.166e-90	1.0443	0.452	0.24	8.05843e-86	1	2
DNASE1L3	5.09519e-60	1.09852	0.344	0.175	1.29688e-55	1	2
DARC	0	3.88448	0.97	0.269	0	2	3
CPE	0	2.28512	0.661	0.155	0	2	3
SELP	0	1.61981	0.711	0.063	0	2	3
MADCAM1	0	1.54868	0.504	0.055	0	2	3
NPC2	0	1.48804	0.95	0.768	0	2	3
MMRN1	0	1.16397	0.449	0.034	0	2	3
GPR126	0	0.945337	0.426	0.038	0	2	3
PRCP	2.53622e-283	1.32784	0.896	0.467	6.45543e-279	2	3
NR2F2	2.3945e-260	1.36357	0.754	0.289	6.09471e-256	2	3
POSTN	1.24155e-258	1.73378	0.462	0.083	3.16011e-254	2	3
IL1R1	1.04508e-251	1.11815	0.726	0.258	2.66004e-247	2	3
C7	2.69372e-243	1.32566	0.505	0.114	6.85632e-239	2	3
IL33	2.13634e-232	1.04475	0.764	0.297	5.43763e-228	2	3
NNMT	4.55531e-229	1.15704	0.896	0.505	1.15946e-224	2	3
ACTN1	1.16137e-214	1.00549	0.855	0.477	2.95604e-210	2	3
TMEM176B	5.89369e-208	1.1283	0.572	0.173	1.50012e-203	2	3
TFPI	7.21486e-207	1.24641	0.74	0.336	1.8364e-202	2	3
TMEM176A	5.11766e-198	1.20433	0.539	0.164	1.3026e-193	2	3
CTSC	1.33765e-183	1.0842	0.788	0.416	3.40472e-179	2	3
ZNF385D	1.29882e-181	0.955752	0.724	0.329	3.30588e-177	2	3
DUSP23	8.44394e-171	1.0011	0.867	0.567	2.14924e-166	2	3
CCL14	7.17384e-170	1.17136	0.68	0.291	1.82596e-165	2	3
TIMP1	4.74357e-165	1.26829	0.962	0.829	1.20738e-160	2	3
ADIRF	1.19502e-162	1.17173	0.931	0.747	3.04168e-158	2	3
PTGDS	1.97298e-146	1.2781	0.507	0.181	5.02183e-142	2	3
SELE	1.06588e-130	1.26835	0.244	0.038	2.71297e-126	2	3
CLU	3.66439e-121	1.32365	0.816	0.577	9.32698e-117	2	3
AKAP12	6.92096e-74	1.00796	0.45	0.209	1.76159e-69	2	3
CCL21	5.2612e-45	1.22908	0.212	0.076	1.33913e-40	2	3
CTGF	2.44351e-20	0.975469	0.619	0.504	6.21946e-16	2	3
FBLN5	0	1.44851	0.531	0.058	0	3	4
SEMA3G	0	1.44462	0.666	0.1	0	3	4
IGF2	1.66989e-279	1.49701	0.636	0.142	4.25037e-275	3	4
GJA4	5.22342e-274	1.61786	0.709	0.198	1.32952e-269	3	4
SRP14	5.62668e-259	1.38461	0.999	0.983	1.43216e-254	3	4
GJA5	4.61632e-225	1.31203	0.477	0.09	1.17499e-220	3	4
SRGN	3.75597e-224	1.15236	0.993	0.916	9.56008e-220	3	4
TM4SF1	2.46193e-193	1.11548	0.99	0.906	6.26636e-189	3	4
ATP1B3	3.37109e-177	1.20371	0.912	0.625	8.58044e-173	3	4
S100A6	1.55715e-168	1.04031	0.993	0.956	3.9634e-164	3	4
STMN1	3.40574e-163	1.32198	0.834	0.474	8.66864e-159	3	4
RHOB	4.20018e-162	1.35475	0.881	0.572	1.06907e-157	3	4
ADAMTS6	1.53801e-151	1.27253	0.486	0.148	3.91469e-147	3	4
CXCL12	7.57736e-151	1.45745	0.742	0.37	1.92867e-146	3	4
ICAM2	2.74281e-145	1.04147	0.927	0.713	6.98128e-141	3	4
IGFBP3	1.03878e-140	1.79519	0.632	0.266	2.644e-136	3	4
HEY1	1.24893e-138	1.10009	0.709	0.318	3.17891e-134	3	4
LTBP4	6.96687e-135	1.08337	0.484	0.158	1.77328e-130	3	4
NUDT4	5.7877e-131	1.01854	0.674	0.319	1.47314e-126	3	4
FABP4	2.06504e-124	2.48022	0.664	0.338	5.25615e-120	3	4
C10orf10	2.55209e-114	1.44633	0.844	0.607	6.49583e-110	3	4
SAT1	1.1385e-112	1.42814	0.934	0.751	2.89781e-108	3	4
EDN1	1.28138e-104	1.31425	0.536	0.224	3.2615e-100	3	4
KCTD12	5.2313e-98	1.06498	0.727	0.412	1.33152e-93	3	4
FN1	1.13026e-92	1.07145	0.568	0.254	2.87684e-88	3	4
CLDN5	3.76546e-87	1.12851	0.894	0.699	9.58423e-83	3	4
ADAMTS1	1.91081e-85	0.988959	0.728	0.435	4.86359e-81	3	4
CXCL2	1.04111e-37	1.26199	0.279	0.125	2.64994e-33	3	4
MGP	1.27482e-35	1.17914	0.962	0.911	3.2448e-31	3	4
ENPP2	4.57531e-27	1.20789	0.406	0.258	1.16455e-22	3	4
MT1A	8.25636e-294	3.00758	0.686	0.143	2.10149e-289	4	5
MT2A	6.32235e-265	2.67786	0.994	0.949	1.60923e-260	4	5
MT1M	1.17804e-250	2.93051	0.915	0.501	2.99847e-246	4	5
MT1X	6.49518e-250	3.05578	0.977	0.761	1.65322e-245	4	5
MT1E	9.28553e-187	2.10624	0.954	0.719	2.36345e-182	4	5
SPRY1	1.0522e-155	1.31492	0.988	0.907	2.67816e-151	4	5
APOLD1	2.3084e-150	1.4018	0.953	0.762	5.87556e-146	4	5
CDKN1A	1.65956e-142	1.51536	0.832	0.521	4.22407e-138	4	5
CA4	3.501e-133	1.15479	0.771	0.291	8.91109e-129	4	5
FAM107A	3.91361e-127	1.20661	0.891	0.667	9.9613e-123	4	5
UBC	5.05326e-126	1.00805	0.995	0.977	1.28621e-121	4	5
SDPR	1.69526e-119	1.17263	0.971	0.854	4.31496e-115	4	5
STC1	7.07073e-118	2.24506	0.795	0.5	1.79971e-113	4	5
SOCS3	9.92905e-116	1.30319	0.938	0.763	2.52724e-111	4	5
RGCC	2.14931e-113	1.10773	0.974	0.815	5.47063e-109	4	5
DUSP1	6.2545e-111	1.03613	0.983	0.927	1.59196e-106	4	5
ZFP36	7.27903e-97	1.19374	0.989	0.913	1.85273e-92	4	5
TRIB1	5.87501e-81	1.23872	0.589	0.31	1.49537e-76	4	5
EMP1	1.36215e-79	1.53171	0.889	0.781	3.46708e-75	4	5
LRRC32	1.77056e-72	1.00056	0.753	0.549	4.50662e-68	4	5
GADD45B	4.49315e-69	1.4245	0.725	0.521	1.14364e-64	4	5
CEBPD	1.68495e-66	1.16473	0.819	0.664	4.2887e-62	4	5
ADAMTS4	3.61176e-53	1.27325	0.534	0.326	9.19301e-49	4	5
AKAP12	1.73836e-46	1.28779	0.452	0.232	4.42464e-42	4	5
F2RL3	7.77527e-41	1.0506	0.727	0.57	1.97904e-36	4	5
ADM	9.14298e-41	1.55883	0.46	0.265	2.32716e-36	4	5
C11orf96	1.34227e-37	1.38414	0.557	0.383	3.41647e-33	4	5
HSPA1A	2.05976e-30	1.57759	0.656	0.524	5.24271e-26	4	5
HSPA1B	3.40722e-18	1.38284	0.388	0.258	8.67241e-14	4	5
DNAJB1	3.01194e-09	1.05809	0.396	0.335	7.66629e-05	4	5

## Sheet: S6-Myeloid
gene	p_val	avg_log2FC	pct.1	pct.2	p_val_adj	cluster
S100A8	0	3.85422	0.83	0.479	0	Monocyte
S100A9	0	3.79213	0.887	0.686	0	Monocyte
S100A12	0	3.40638	0.55	0.059	0	Monocyte
FCN1	0	2.79236	0.749	0.235	0	Monocyte
CFP	0	1.90463	0.561	0.13	0	Monocyte
FAM65B	0	1.84337	0.481	0.076	0	Monocyte
LYZ	0	1.58255	0.943	0.946	0	Monocyte
APOBEC3A	0	1.42341	0.315	0.031	0	Monocyte
S100A4	0	1.41078	0.926	0.876	0	Monocyte
CTSS	0	1.40352	0.91	0.919	0	Monocyte
MNDA	1.20453e-249	1.76112	0.776	0.678	3.06588e-245	Monocyte
SELL	4.19576e-240	1.43671	0.415	0.113	1.06795e-235	Monocyte
CD300E	2.57399e-239	1.33064	0.446	0.132	6.55158e-235	Monocyte
CORO1A	6.98883e-230	1.41605	0.734	0.577	1.77887e-225	Monocyte
FGL2	1.23839e-223	1.60308	0.712	0.54	3.15209e-219	Monocyte
LGALS2	1.33074e-218	1.6046	0.474	0.169	3.38714e-214	Monocyte
CD48	3.11055e-218	1.6047	0.653	0.42	7.91729e-214	Monocyte
VCAN	4.19417e-196	1.32956	0.725	0.489	1.06754e-191	Monocyte
DUSP6	7.60881e-192	1.84975	0.54	0.286	1.93667e-187	Monocyte
MPEG1	9.92439e-186	1.62485	0.617	0.433	2.52606e-181	Monocyte
POU2F2	4.61348e-183	1.65167	0.494	0.244	1.17427e-178	Monocyte
TKT	5.85152e-170	1.31738	0.743	0.704	1.48939e-165	Monocyte
CLEC12A	6.37995e-167	1.36558	0.535	0.286	1.62389e-162	Monocyte
GIMAP7	1.80403e-166	1.3428	0.443	0.198	4.5918e-162	Monocyte
AP1S2	1.90675e-161	1.33817	0.705	0.637	4.85325e-157	Monocyte
CD36	5.35373e-155	1.32778	0.54	0.292	1.36268e-150	Monocyte
LYST	2.8417e-117	1.3746	0.516	0.36	7.23299e-113	Monocyte
KLF2	1.10253e-112	1.54605	0.516	0.349	2.80626e-108	Monocyte
CSF3R	9.98653e-110	1.49704	0.571	0.461	2.54187e-105	Monocyte
NCF1	1.91375e-61	1.36053	0.546	0.489	4.87106e-57	Monocyte
RSAD2	1.23873e-175	2.3607	0.55	0.063	3.15294e-171	Mac3
CXCL10	1.11255e-154	4.26824	0.358	0.028	2.83178e-150	Mac3
IFIT1	1.96796e-146	2.68213	0.651	0.117	5.00904e-142	Mac3
IFIT3	3.99987e-139	2.64698	0.769	0.189	1.01809e-134	Mac3
IFIT2	8.87571e-138	2.53038	0.681	0.137	2.25913e-133	Mac3
IFI44L	1.16789e-109	1.85278	0.694	0.169	2.97262e-105	Mac3
MX1	1.55822e-105	2.16473	0.817	0.286	3.96613e-101	Mac3
IFITM1	1.01122e-101	1.56071	0.463	0.074	2.57386e-97	Mac3
ISG15	1.33365e-90	3.15838	0.891	0.479	3.39455e-86	Mac3
CXCL11	1.43548e-83	1.46258	0.14	0.007	3.65372e-79	Mac3
HERC5	7.53703e-80	1.40677	0.537	0.134	1.9184e-75	Mac3
IFI6	2.40606e-70	1.99762	0.904	0.521	6.12415e-66	Mac3
GBP1	2.32431e-68	1.89528	0.668	0.243	5.91606e-64	Mac3
GBP5	1.45953e-67	1.51503	0.454	0.107	3.71493e-63	Mac3
LY6E	1.34616e-62	1.73295	0.86	0.51	3.42639e-58	Mac3
EPSTI1	5.70445e-61	1.48358	0.782	0.386	1.45195e-56	Mac3
ISG20	1.29225e-58	1.52795	0.59	0.186	3.28916e-54	Mac3
CXCL9	7.79869e-57	2.10784	0.197	0.023	1.985e-52	Mac3
IFITM3	2.95631e-55	1.90356	0.891	0.644	7.52469e-51	Mac3
TNFSF10	2.06309e-54	1.6778	0.677	0.272	5.25119e-50	Mac3
STAT1	2.6016e-53	1.39458	0.777	0.443	6.62186e-49	Mac3
SAMD9L	1.34151e-47	1.31072	0.611	0.267	3.41455e-43	Mac3
OAS1	1.42784e-43	1.30155	0.646	0.319	3.63429e-39	Mac3
CCL8	9.58536e-42	1.87317	0.179	0.026	2.43976e-37	Mac3
MX2	9.08616e-36	1.28196	0.581	0.288	2.3127e-31	Mac3
PARP14	7.4544e-32	1.28713	0.712	0.488	1.89737e-27	Mac3
IFI27	5.64717e-16	1.58427	0.485	0.261	1.43737e-11	Mac3
CCL2	1.45162e-10	1.31796	0.454	0.28	3.69481e-06	Mac3
FCGR3B	1.02183e-09	1.77556	0.1	0.03	2.60086e-05	Mac3
CCL7	1.08719e-07	1.33183	0.157	0.069	0.00276724	Mac3
PLIN2	0	2.75702	0.877	0.59	0	Mac1
SPP1	0	2.15004	0.864	0.526	0	Mac1
MARCO	0	2.08234	0.649	0.209	0	Mac1
CSTB	0	1.7607	0.98	0.86	0	Mac1
CTSL	0	1.75285	0.864	0.53	0	Mac1
MIF	0	1.55208	0.876	0.696	0	Mac1
C19orf59	0	1.50791	0.569	0.173	0	Mac1
SLC11A1	0	1.43184	0.88	0.605	0	Mac1
ANGPTL4	3.34248e-296	1.73782	0.345	0.048	8.50761e-292	Mac1
ERO1L	3.03379e-287	1.55957	0.716	0.389	7.7219e-283	Mac1
ADM	2.7326e-281	1.60219	0.648	0.284	6.95529e-277	Mac1
SLC2A1	7.6984e-265	1.36223	0.409	0.096	1.95947e-260	Mac1
HK2	1.86677e-243	1.45975	0.559	0.224	4.7515e-239	Mac1
NDRG1	5.80436e-231	1.58278	0.648	0.341	1.47738e-226	Mac1
SLC2A3	1.69857e-227	1.3713	0.809	0.534	4.32337e-223	Mac1
TGM2	5.37714e-224	1.63396	0.533	0.209	1.36864e-219	Mac1
AGRP	1.20572e-202	1.45638	0.29	0.056	3.06892e-198	Mac1
CXCL3	2.86216e-202	1.45353	0.601	0.275	7.28506e-198	Mac1
NUPR1	1.62166e-163	1.52833	0.648	0.363	4.1276e-159	Mac1
RETN	3.90093e-154	1.54634	0.491	0.215	9.92904e-150	Mac1
CCL20	1.83196e-129	1.62048	0.31	0.101	4.66288e-125	Mac1
FN1	1.12489e-124	1.51452	0.479	0.235	2.86318e-120	Mac1
RNASE1	1.13755e-113	1.3833	0.526	0.289	2.8954e-109	Mac1
IL1RN	4.48586e-104	1.4538	0.457	0.236	1.14179e-99	Mac1
CXCL5	1.60142e-85	1.5651	0.155	0.036	4.0761e-81	Mac1
CCL2	4.66507e-82	1.96038	0.422	0.233	1.1874e-77	Mac1
MMP9	1.08336e-37	1.39876	0.196	0.098	2.75747e-33	Mac1
FABP4	2.55158e-31	1.69511	0.127	0.054	6.49454e-27	Mac1
MT1G	1.41366e-25	1.79383	0.188	0.107	3.59819e-21	Mac1
MT1X	2.89707e-22	1.74242	0.473	0.389	7.37392e-18	Mac1
SEPP1	0	2.78557	0.458	0.059	0	Mac2
C1QB	0	2.38308	0.891	0.309	0	Mac2
C1QC	0	2.22602	0.893	0.33	0	Mac2
APOE	0	1.95248	0.944	0.515	0	Mac2
C1QA	0	1.92932	0.899	0.399	0	Mac2
A2M	0	1.87089	0.83	0.254	0	Mac2
FOLR2	0	1.78872	0.488	0.103	0	Mac2
APOC1	0	1.71491	0.927	0.503	0	Mac2
TREM2	0	1.71468	0.838	0.285	0	Mac2
LGMN	0	1.55791	0.689	0.267	0	Mac2
LIPA	0	1.50473	0.825	0.485	0	Mac2
GPR34	0	1.49417	0.668	0.168	0	Mac2
SLCO2B1	0	1.34857	0.746	0.285	0	Mac2
CD81	0	1.27172	0.91	0.589	0	Mac2
CPM	0	1.24838	0.724	0.305	0	Mac2
DAB2	0	1.20756	0.8	0.415	0	Mac2
MSR1	0	1.18654	0.778	0.349	0	Mac2
SLC1A3	0	1.07375	0.689	0.223	0	Mac2
RGS1	2.44446e-304	1.36574	0.808	0.397	6.22188e-300	Mac2
PLTP	4.5576e-299	1.29036	0.542	0.164	1.16005e-294	Mac2
CTSC	1.03932e-290	1.08558	0.903	0.661	2.64537e-286	Mac2
FCGBP	2.01309e-279	2.05789	0.302	0.033	5.12391e-275	Mac2
PLD3	6.66997e-264	1.10477	0.773	0.456	1.69771e-259	Mac2
GPNMB	1.97512e-244	1.05363	0.854	0.467	5.02728e-240	Mac2
C3	1.17752e-196	1.16837	0.506	0.2	2.99714e-192	Mac2
SLC40A1	5.03007e-189	1.344	0.388	0.122	1.2803e-184	Mac2
F13A1	2.95676e-112	1.08685	0.409	0.193	7.52584e-108	Mac2
CHIT1	2.44137e-103	2.03347	0.19	0.047	6.21402e-99	Mac2
CHI3L1	5.94691e-57	1.10247	0.138	0.042	1.51367e-52	Mac2
HLA-DRB5	1.04095e-55	1.07136	0.524	0.403	2.64953e-51	Mac2
LILRA4	0	3.02032	0.766	0.015	0	pDC
CXCR3	0	2.54445	0.66	0.011	0	pDC
PTPRS	0	2.54382	0.702	0.01	0	pDC
SMPD3	0	2.42848	0.681	0.009	0	pDC
SCT	0	2.38759	0.681	0	0	pDC
LRRC26	0	2.27581	0.702	0.002	0	pDC
DERL3	1.92288e-193	2.90908	0.766	0.027	4.89431e-189	pDC
MZB1	1.87384e-188	3.46675	0.83	0.034	4.76948e-184	pDC
GZMB	5.83187e-175	5.53534	0.83	0.037	1.48439e-170	pDC
TCL1A	6.272e-167	3.95032	0.553	0.016	1.59641e-162	pDC
SPIB	1.3927e-138	2.42172	0.66	0.029	3.54485e-134	pDC
CLIC3	1.44935e-128	3.9408	0.787	0.047	3.68904e-124	pDC
TSPAN13	8.58739e-103	3.04219	0.787	0.059	2.18575e-98	pDC
ITM2C	5.83985e-96	3.71345	0.872	0.082	1.48642e-91	pDC
PTPRCAP	1.37419e-93	2.62903	0.915	0.09	3.49773e-89	pDC
IRF4	2.04897e-73	2.64276	0.574	0.042	5.21524e-69	pDC
IGJ	2.95766e-71	5.014	0.915	0.132	7.52813e-67	pDC
C12orf75	2.96334e-58	2.94138	0.787	0.112	7.54259e-54	pDC
BCL11A	1.36876e-42	2.55942	0.702	0.116	3.48391e-38	pDC
PLD4	2.75704e-42	2.69373	0.851	0.187	7.0175e-38	pDC
PLAC8	7.68868e-37	3.20194	0.872	0.237	1.957e-32	pDC
PTGDS	2.31999e-31	4.5217	0.362	0.038	5.90507e-27	pDC
SERPINF1	3.21802e-30	2.52227	0.787	0.221	8.19083e-26	pDC
IRF7	6.15998e-30	3.39793	0.872	0.326	1.5679e-25	pDC
TCF4	1.10481e-29	3.19568	0.851	0.279	2.81208e-25	pDC
UGCG	4.7496e-26	3.0473	0.809	0.309	1.20892e-21	pDC
SEC61B	3.25727e-24	2.25141	0.979	0.77	8.29074e-20	pDC
IRF8	4.39313e-22	3.19422	0.851	0.422	1.11818e-17	pDC
CCDC50	2.92802e-21	2.89037	0.787	0.331	7.45269e-17	pDC
PPP1R14B	1.2247e-18	3.10999	0.851	0.464	3.11722e-14	pDC
FCER1A	0	3.5157	0.797	0.04	0	DC1
CD1C	0	2.96466	0.78	0.046	0	DC1
CLEC10A	0	2.62085	0.827	0.159	0	DC1
CD1E	0	2.53568	0.661	0.031	0	DC1
PKIB	0	1.77538	0.658	0.11	0	DC1
CD1A	6.4189e-236	1.28771	0.217	0.008	1.6338e-231	DC1
HLA-DPB1	2.20021e-224	1.65908	1	0.857	5.6002e-220	DC1
PPP1R14A	9.59612e-223	1.31858	0.376	0.043	2.4425e-218	DC1
HLA-DQA1	7.59002e-211	1.73378	0.986	0.713	1.93189e-206	DC1
HLA-DQB1	2.55393e-210	1.61408	0.993	0.835	6.50051e-206	DC1
HLA-DRA	1.37663e-207	1.36576	1	0.945	3.50393e-203	DC1
HLA-DPA1	3.86221e-201	1.44316	1	0.875	9.83049e-197	DC1
NDRG2	1.89135e-192	1.26421	0.595	0.146	4.81405e-188	DC1
PLD4	2.18315e-191	1.15388	0.637	0.157	5.55676e-187	DC1
CD74	2.71634e-186	1.40199	1	0.935	6.91391e-182	DC1
HLA-DRB1	1.44583e-179	1.33852	0.995	0.905	3.68007e-175	DC1
PPA1	7.42773e-172	1.66642	0.842	0.463	1.89058e-167	DC1
AMICA1	9.59624e-165	1.40666	0.876	0.454	2.44253e-160	DC1
CST3	6.14097e-163	1.26123	0.997	0.94	1.56306e-158	DC1
CCL17	1.08067e-149	3.06494	0.258	0.029	2.75064e-145	DC1
CST7	2.47395e-120	1.16015	0.458	0.12	6.29695e-116	DC1
CKLF	3.70268e-96	1.18338	0.875	0.674	9.42444e-92	DC1
MS4A6A	3.91863e-87	1.17747	0.873	0.668	9.97409e-83	DC1
HLA-DQB2	1.17365e-82	1.61873	0.237	0.047	2.9873e-78	DC1
LTB	9.15439e-79	1.92019	0.463	0.178	2.33007e-74	DC1
AREG	3.51066e-76	1.44436	0.381	0.122	8.93567e-72	DC1
S100B	7.81936e-74	2.40558	0.405	0.15	1.99026e-69	DC1
RNASE6	2.71231e-72	1.15922	0.866	0.636	6.90365e-68	DC1
YWHAH	2.48774e-61	1.14742	0.839	0.647	6.33205e-57	DC1
HLA-DQA2	1.82843e-30	1.18025	0.6	0.434	4.65391e-26	DC1
CCR7	0	3.71139	0.648	0.01	0	DC2
LAMP3	0	3.19701	0.803	0.013	0	DC2
CCL22	6.99669e-308	3.705	0.577	0.012	1.78087e-303	DC2
LAD1	1.81941e-183	1.79235	0.535	0.019	4.63095e-179	DC2
UBD	2.70438e-119	2.03631	0.451	0.022	6.88345e-115	DC2
IDO1	1.5845e-97	2.16091	0.38	0.019	4.03304e-93	DC2
CCL17	1.62704e-91	4.29943	0.535	0.041	4.14132e-87	DC2
CCL19	3.39212e-67	3.46893	0.408	0.033	8.63395e-63	DC2
EBI3	8.8505e-67	2.4667	0.577	0.069	2.25272e-62	DC2
FSCN1	1.98348e-59	2.83685	0.662	0.108	5.04856e-55	DC2
BIRC3	3.82733e-46	4.26074	0.761	0.197	9.7417e-42	DC2
DUSP4	7.27448e-44	2.23429	0.549	0.094	1.85157e-39	DC2
CST7	1.92867e-39	2.61987	0.634	0.139	4.90903e-35	DC2
IL7R	2.56963e-34	2.60809	0.718	0.21	6.54047e-30	DC2
GPR157	1.96146e-31	1.77385	0.38	0.061	4.9925e-27	DC2
DUSP5	7.01948e-29	1.86743	0.521	0.126	1.78667e-24	DC2
MARCKSL1	6.49766e-28	2.71283	0.676	0.226	1.65385e-23	DC2
IL32	1.93914e-27	1.63952	0.634	0.182	4.93569e-23	DC2
TXN	3.41188e-24	3.00322	0.944	0.798	8.68427e-20	DC2
CLIC2	3.863e-20	1.55302	0.521	0.167	9.83248e-16	DC2
PPA1	8.45907e-20	2.04928	0.789	0.488	2.15309e-15	DC2
RGS1	2.80437e-18	1.4914	0.901	0.531	7.13795e-14	DC2
STK4	2.851e-18	1.50622	0.803	0.541	7.25664e-14	DC2
CRIP1	2.04473e-17	2.39323	0.761	0.443	5.20445e-13	DC2
CSF2RA	2.24215e-16	1.97296	0.732	0.494	5.70694e-12	DC2
MAP3K13	2.18359e-12	1.72784	0.606	0.358	5.55788e-08	DC2
REL	1.68113e-11	1.64754	0.789	0.599	4.27899e-07	DC2
NUB1	3.94768e-11	1.71756	0.606	0.387	1.0048e-06	DC2
ID2	2.79479e-10	1.58397	0.775	0.613	7.11357e-06	DC2
CSTA	5.13467e-05	1.52482	0.69	0.673	1	DC2
DNASE1L3	0	3.17905	0.773	0.014	0	DC3
CLEC9A	0	3.11611	0.894	0.018	0	DC3
IDO1	0	2.87277	0.788	0.016	0	DC3
CLNK	0	2.38784	0.848	0.007	0	DC3
ASB2	8.80293e-286	1.87802	0.667	0.017	2.24061e-281	DC3
HLA-DOB	4.41792e-181	1.68696	0.758	0.039	1.12449e-176	DC3
SLAMF7	1.14885e-97	1.6348	0.758	0.076	2.92417e-93	DC3
BATF3	3.83858e-68	1.89223	0.788	0.129	9.77035e-64	DC3
CCND1	7.03519e-68	2.03523	0.803	0.13	1.79067e-63	DC3
WDFY4	8.85578e-62	2.80279	0.909	0.226	2.25406e-57	DC3
CPNE3	2.985e-47	2.81297	0.924	0.341	7.59771e-43	DC3
C1orf54	1.69859e-46	2.97475	0.894	0.313	4.32343e-42	DC3
IRF8	5.38798e-43	2.79013	0.939	0.421	1.3714e-38	DC3
TACSTD2	4.89633e-42	1.90438	0.667	0.13	1.24626e-37	DC3
SNX3	1.00723e-41	2.59763	1	0.786	2.56369e-37	DC3
S100B	1.04228e-39	3.27576	0.697	0.164	2.65292e-35	DC3
LGALS2	1.79565e-39	2.40456	0.833	0.248	4.57046e-35	DC3
MZT2A	6.1948e-39	1.78575	0.939	0.399	1.57676e-34	DC3
CADM1	1.69925e-38	1.8154	0.742	0.201	4.32509e-34	DC3
CST3	4.21908e-38	3.03484	1	0.944	1.07388e-33	DC3
HLA-DPB1	5.4488e-38	2.32218	1	0.866	1.38688e-33	DC3
LTB	2.05801e-36	2.59206	0.758	0.193	5.23826e-32	DC3
HLA-DPA1	8.09342e-36	2.07585	1	0.883	2.06002e-31	DC3
CPVL	3.88889e-34	3.04758	0.939	0.633	9.89839e-30	DC3
CD74	1.27287e-32	1.72978	1	0.939	3.23984e-28	DC3
PPA1	4.38858e-30	1.67689	0.924	0.487	1.11702e-25	DC3
NAAA	5.07495e-29	2.12828	0.848	0.391	1.29173e-24	DC3
HLA-DQA1	6.8799e-29	1.76369	0.985	0.73	1.75114e-24	DC3
ID2	3.86354e-23	1.89313	0.939	0.612	9.83387e-19	DC3
FUCA1	2.46135e-13	1.65146	0.682	0.371	6.26487e-09	DC3

## Sheet: S7-B-lineage
gene	p_val	avg_log2FC	pct.1	pct.2	p_val_adj	cluster
FKBP11	1.63933e-265	4.58478	0.867	0.071	4.17258e-261	Plasma cell
XBP1	4.19798e-263	5.17771	0.873	0.101	1.06851e-258	Plasma cell
MZB1	1.12559e-257	5.19687	0.876	0.151	2.86497e-253	Plasma cell
DERL3	7.19606e-257	5.03132	0.869	0.108	1.83161e-252	Plasma cell
PRDX4	4.8827e-255	4.06799	0.859	0.084	1.24279e-250	Plasma cell
SSR4	3.74515e-248	4.69035	0.937	0.568	9.53253e-244	Plasma cell
FKBP2	2.66641e-240	3.5674	0.876	0.211	6.7868e-236	Plasma cell
HSP90B1	1.03463e-236	3.47214	0.911	0.345	2.63344e-232	Plasma cell
SEC11C	5.17027e-235	3.68165	0.871	0.222	1.31599e-230	Plasma cell
SDF2L1	1.18156e-231	2.89174	0.841	0.092	3.00742e-227	Plasma cell
SSR3	3.47955e-228	2.85648	0.876	0.189	8.8565e-224	Plasma cell
SPCS3	1.43753e-227	3.07999	0.855	0.153	3.65895e-223	Plasma cell
NUCB2	2.10482e-223	2.7791	0.803	0.045	5.35741e-219	Plasma cell
RRBP1	3.15135e-220	2.67877	0.814	0.062	8.02113e-216	Plasma cell
IGJ	1.94953e-216	6.20258	0.909	0.405	4.96213e-212	Plasma cell
ITM2C	6.1351e-211	3.13064	0.861	0.204	1.56157e-206	Plasma cell
LMAN1	1.52713e-209	2.49856	0.84	0.134	3.88701e-205	Plasma cell
VIMP	2.48616e-209	2.54052	0.846	0.154	6.32801e-205	Plasma cell
HERPUD1	2.36055e-206	3.18117	0.913	0.562	6.0083e-202	Plasma cell
ERLEC1	4.99486e-206	2.55612	0.819	0.109	1.27134e-201	Plasma cell
TNFRSF17	8.01799e-192	2.59466	0.765	0.069	2.04082e-187	Plasma cell
ERN1	1.01887e-164	2.59247	0.615	0.008	2.59334e-160	Plasma cell
HSPA1A	1.48051e-164	4.00249	0.764	0.169	3.76833e-160	Plasma cell
IGLL5	2.53711e-162	6.09171	0.908	0.419	6.45771e-158	Plasma cell
H1FX	4.60246e-159	3.02476	0.744	0.122	1.17146e-154	Plasma cell
HSPA1B	4.04348e-144	2.80047	0.734	0.166	1.02919e-139	Plasma cell
RGS1	1.37599e-138	2.54589	0.717	0.136	3.50232e-134	Plasma cell
JSRP1	2.44068e-138	2.78424	0.543	0.009	6.21225e-134	Plasma cell
RP11-731F5.2	3.17405e-104	3.77987	0.436	0.009	8.0789e-100	Plasma cell
JUN	5.10111e-86	2.54595	0.779	0.345	1.29838e-81	Plasma cell
LTB	4.88265e-255	2.73173	0.959	0.203	1.24278e-250	B cell
CD52	6.68746e-255	2.55777	0.997	0.341	1.70216e-250	B cell
MS4A1	1.73989e-252	2.57851	0.952	0.151	4.42853e-248	B cell
HLA-DRA	8.22886e-245	2.5683	1	0.831	2.09449e-240	B cell
HLA-DPA1	2.99747e-236	2.2499	0.993	0.745	7.62947e-232	B cell
HLA-DRB1	5.483e-232	2.49881	0.979	0.64	1.39559e-227	B cell
HLA-DPB1	1.75341e-230	2.40717	0.985	0.571	4.46296e-226	B cell
CD37	1.99317e-230	2.43234	0.971	0.596	5.07321e-226	B cell
CD74	1.88749e-228	2.03271	1	0.991	4.80423e-224	B cell
BTG1	4.87523e-214	2.04674	0.984	0.833	1.24089e-209	B cell
HLA-DQB1	5.21145e-208	2.18148	0.954	0.616	1.32647e-203	B cell
ACTB	7.07365e-205	1.98223	0.997	0.976	1.80046e-200	B cell
LAPTM5	2.09832e-204	2.177	0.942	0.421	5.34086e-200	B cell
HLA-DQA1	5.05878e-185	2.24254	0.892	0.402	1.28761e-180	B cell
ARHGDIB	3.35643e-170	1.8354	0.921	0.626	8.54313e-166	B cell
CORO1A	6.27426e-165	2.06311	0.872	0.461	1.59699e-160	B cell
CXCR4	2.89258e-162	1.82091	0.942	0.651	7.36248e-158	B cell
VPREB3	2.09995e-156	2.1407	0.808	0.288	5.345e-152	B cell
CD79B	5.70338e-156	1.9388	0.872	0.682	1.45168e-151	B cell
BANK1	1.20028e-149	2.14686	0.704	0.155	3.05506e-145	B cell
IRF8	7.19879e-139	2.03689	0.638	0.105	1.83231e-134	B cell
LIMD2	1.87173e-134	1.98671	0.757	0.317	4.7641e-130	B cell
HVCN1	3.59268e-102	1.90007	0.475	0.062	9.14446e-98	B cell
SMIM14	1.94242e-98	1.91912	0.679	0.322	4.94405e-94	B cell
REL	6.80675e-98	1.93439	0.493	0.095	1.73252e-93	B cell
ARHGAP24	2.33225e-97	1.78746	0.485	0.081	5.93628e-93	B cell
TCL1A	2.16082e-87	2.67553	0.38	0.035	5.49994e-83	B cell
FCER2	4.06112e-75	1.85845	0.333	0.03	1.03368e-70	B cell
CD69	1.30306e-63	1.98825	0.427	0.132	3.31667e-59	B cell
CD83	1.53044e-54	1.83207	0.338	0.082	3.89542e-50	B cell

## Sheet: S8-ClinicalData
Table-S8: Clinical information of PC patients in external validation cohort
id	gender	age	age≥70	location	T	N	M	TNM	R	neural invasion	Lymphovascular invasion	adjuvant chemotherapy	regime	cycle	OS	death	PFS	recurrence	risk
T9	female	65	0	body&tail	1	0	0	IA	0	1	0	0			11	1	1	1	high
T8	male	70	1	head	2	0	0	IB	0	1	0	0			21	0	21	0	high
T7	female	66	0	head	3	1	0	IIB	1	1	0	0			15	1	8	1	high
T6	male	70	1	body&tail	4	1	0	III	0	1	0	1	GS	8	14	0	14	1	high
T5	male	54	0	head	4	1	0	III	1	1	0	1	GS	8	23	1	18	1	low
T48	female	71	1	body&tail	2	0	0	IB	0	1	0	1	GS	8	13	0	13	0	low
T47	male	80	1	head	2	0	0	IB	0	1	0	1	S	2	13	0	13	0	low
T46	male	49	0	body&tail	2	0	0	IB	0	0	0	1	GS	8	13	0	13	0	low
T45	male	68	0	head	3	0	0	IIA	0	1	0	0			15	0	15	0	low
T44	female	65	0	head	4	2	0	III	0	1	1	1	GS	2	7	1	2	1	low
T42	female	72	1	body&tail	2	0	0	IB	1	1	1	0			11	0	11	0	low
T40	male	51	0	head	2	1	0	IIB	0	1	0	1	GS	8	26	0	9	1	high
T4	female	61	0	head	2	0	0	IB	0	1	0	1	GS	8	22	0	22	0	low
T39	male	56	0	head	2	0	0	IB	0	1	1	1	GS	8	28	0	5	1	low
T38	male	64	0	head	2	1	0	IIB	1	1	1	1	GS	8	24	1	5	1	high
T37	male	68	0	head	3	1	0	IIB	0	1	1	1	GS	8	13	1	3	1	high
T36	male	69	0	head	2	0	0	IB	1	1	0	0			11	0	11	0	low
T35	female	64	0	head	2	1	0	IIB	1	1	1	0			19	1	12	1	low
T34	female	57	0	body&tail	2	0	0	IB	0	0	0	1	GS	8	16	1	2	1	high
T3	male	58	0	head	2	0	0	IB	1	1	1	1	GS	8	20	0	20	0	low
T29	male	60	0	body&tail	2	0	0	IB	0	1	0	1	GS	1	11	1	5	1	high
T28	female	64	0	body&tail	2	0	0	IB	0	0	0	1	GS	8	24	0	24	0	low
T27	male	82	1	head	4	2	0	III	0	1	1	1	GS	8	28	0	28	0	low
T26	female	34	0	head	2	1	0	IIB	0	1	0	1	GS	8	26	0	9	1	low
T24	male	69	0	head	2	0	0	IB	1	1	0	1	GS	8	23	0	7	1	low
T23	female	67	0	body&tail	1	2	0	III	1	1	1	1	GS	8	27	0	27	0	low
T22	female	70	1	head	2	0	0	IA	0	1	0	1	GS	2	8	1	2	1	high
T20	female	79	1	head	2	1	0	IIB	1	1	1	0			13	1	6	1	high
T2	female	50	0	head	3	0	0	IIA	0	1	0	1	GS	8	22	0	22	0	low
T16	male	58	0	head	2	0	0	IB	1	1	0	1	GS	5	9	0	9	0	low
T15	male	67	0	head	2	0	0	IB	0	1	0	0			27	0	27	0	low
T14	male	70	1	head	1	0	0	IA	1	0	0	1	GS	8	26	0	26	0	high
T13	male	63	0	head	2	0	0	IB	1	1	0	0			25	0	11	1	low
T12	female	59	0	head	2	0	0	IB	1	1	0	0			12	0	12	0	low
T11	male	67	0	body&tail	3	0	0	IIA	0	1	0	1	GS	8	26	0	26	0	low
T10	female	62	0	head	2	1	0	IIB	1	1	0	1	S	6	16	1	7	1	low
T1	male	65	0	head	1	0	0	IA	1	1	0	0			11	1	3	1	high

## Sheet: S9-immune_score
M1_Polarization	M2_Polarization	Anti_inflammatory	Pro_inflammatory	Immune surveillance
IL12A	ARG1	IL1RN	IL1B	HLA-A
IL23A	ARG2	IL10	TNF	HLA-B
IL12	IL10	IL4	CCL2	HLA-C
TNF	FCGR2B	IL11	CCL3	MICA
IL6	CD163	IL13	CCL5	MICB
CD86	FCER2	TGFB1	CCL7
IL1B	CD200R1	TNFRSF1A	CCL8
MARCO	PDCD1LG2	TNFRSF1B	CCL13
NOS2	CD274	IL1R2	CCL17
IL12	MARCO	IL18BP	CCL22
FCGR1A	CSF1R
CD80	MRC1
CXCR10	IL1RN
IL23	IL1R2
CXCL9	IL4R
CXCL10	CCL4
CXCL11	CCL13
CD86	CCL20
IL1A	CCL17
IL1B	CCL18
IL6	CCL22
TNF	CCL24
CCL5	LYVE1
IRF5	VEGFA
IRF1	VEGFB
CD40	VEGFC
IDO1	FIGF
KYNU	EGF
CCR7	CTSA
FCGR1B	CTSB
	CTSC
	CTSD
	TGFB1
	TGFB2
	TGFB3
	MMP14
	MMP19
	MMP9
	CLEC7A
	WNT7B
	FASLG
	TNFSF12
	TNFSF8
	CD276
	VTCN1
	MSR1
	FN1
	IRF4
	FCGR2A

## Sheet: S10-IHC
Number	Name	Tumor	Para	Patient	Sex	Age	OS	OStime	IM_Score	Imgroup
93	J9	285	90	ZCPA190794T	0	58	10.5	0	12	1
92	J7	285	63.75	ZCPA190792T	1	73	13	0	12	1
72	H3	285	60	ZCPA190765T	1	60	5.3	1	12	1
80	I17	237.5	85	ZCPA190781T	1	61	19	1	10	1
64	G7	237.5	127.5	ZCPA190758T	0	46	4.5	1	10	1
61	G3	237.5	33.75	ZCPA190756T	0	76	12.5	1	10	1
54	F9	237.5	80	ZCPA190750T	1	69	26.6	1	10	1
53	F7	237.5	127.5	ZCPA190749T	1	68	30.7	1	10	1
52	F5	237.5	95	ZCPA190748T	0	63	31	0	10	1
35	D7	237.5	135	ZCPA190731T	1	59	13.2	1	10	1
32	D17	237.5	142.5	ZCPA190736T	1	55	14	1	10	1
79	I15	190	41.25	ZCPA190780T	0	54	11.2	1	8	1
75	H9	190	85	ZCPA190768T	1	48	19.8	1	8	1
74	H7	190	80	ZCPA190767T	0	70	8.1	1	8	1
60	G17	190	85	ZCPA190763T	1	62	13.4	1	8	1
57	G13	190	95	ZCPA190761T	1	64	11.2	1	8	1
50	F17	190	85	ZCPA190754T	1	36	12.5	1	8	1
48	F13	190	45	ZCPA190752T	1	71	19.8	1	8	1
47	F11	190	41.25	ZCPA190751T	1	56	13.2	1	8	1
45	E9	190	97.5	ZCPA190741T	1	61	20.1	1	8	1
43	E5	190	90	ZCPA190739T	0	72	2.5	1	8	1
40	E15	190	142.5	ZCPA190744T	1	62	8.6	1	8	1
39	E13	190	65	ZCPA190743T	1	49	6.3	1	8	1
37	E1	170	127.5	ZCPA190737T	1	63	10.7	1	8	1
26	C7	190	90	ZCPA190722T	0	66	8.5	1	8	1
91	J5	142.5	142.5	ZCPA190789T	0	38	16	0	6	0
88	J15	142.5	85	ZCPA190799T	0	56	13.2	0	6	0
86	J11	142.5	45	ZCPA190796T	0	43	14	1	6	0
83	I7	142.5	80	ZCPA190776T	1	35	32.8	1	6	0
82	I5	142.5	120	ZCPA190775T	1	52	7.7	1	6	0
73	H5	142.5	142.5	ZCPA190766T	0	53	8.4	1	6	0
70	H17	142.5	112.5	ZCPA190772T	0	63	18.9	1	6	0
69	H15	142.5	60	ZCPA190771T	1	55	4.5	0	6	0
67	H11	142.5	112.5	ZCPA190769T	0	55	29.5	0	6	0
65	G9	142.5	52.5	ZCPA190759T	0	63	12	1	6	0
58	G15	142.5	95	ZCPA190762T	1	52	7.5	1	6	0
51	F3	142.5	95	ZCPA190747T	0	66	32.6	0	6	0
46	F1	142.5	190	ZCPA190746T	1	54	25.1	1	6	0
44	E7	142.5	120	ZCPA190740T	1	64	9.2	1	6	0
41	E17	142.5	120	ZCPA190745T	1	62	5.3	0	6	0
38	E11	142.5	7.5	ZCPA190742T	1	71	6.7	0	6	0
34	D5	142.5	120	ZCPA190730T	0	57	17.4	1	6	0
21	C13	135	52.5	ZCPA190725T	1	64	7.1	1	6	0
14	B17	135	142.5	ZCPA190718T	0	72	7.3	1	6	0
5	A17	142.5	63.75	ZCPA190709T	1	70	18.8	1	6	0
94	K1	127.5	85	ZCPA190801T	0	42	10	0	6	0
84	I9	127.5	127.5	ZCPA190777T	1	62	21.3	1	6	0
66	H1	90	95	ZCPA190764T	0	62	19.6	1	4.5	0
42	E3	112.5	127.5	ZCPA190738T	1	61	9.6	1	4.5	0
36	D9	112.5	33.75	ZCPA190732T	1	62	20	1	4.5	0
89	J17	95	90	ZCPA190800T	0	68	22.9	1	4	0
87	J13	95	95	ZCPA190797T	0	71	18	0	4	0
85	J1	85	60	ZCPA190782T	1	60	15.4	1	4	0
78	I13	85	75	ZCPA190779T	0	36	12.8	1	4	0
68	H13	95	142.5	ZCPA190770T	1	63	14.5	1	4	0
62	G5	95	85	ZCPA190757T	0	61	9.2	1	4	0
55	G1	85	30	ZCPA190755T	0	57	8.7	1	4	0
31	D15	95	45	ZCPA190735T	1	52	23.2	1	4	0
28	D1	85	85	ZCPA190728T	1	69	6.5	0	4	0
25	C5	95	22.5	ZCPA190721T	0	63	25	1	4	0
17	B7	90	33.75	ZCPA190713T	1	79	16.8	1	4	0
4	A15	80	11.25	ZCPA190708T	0	62	42.3	0	4	0
77	I11	63.75	142.5	ZCPA190778T	1	72	5.4	0	3	0
27	C9	60	26.25	ZCPA190723T	1	55	23.4	1	3	0
24	C3	71.25	41.25	ZCPA190720T	1	71	12.3	1	3	0
23	C17	75	142.5	ZCPA190727T	1	41	23.9	1	3	0
16	B5	63.75	30	ZCPA190712T	1	60	21.2	1	3	0
13	B15	63.75	48.75	ZCPA190717T	1	72	16.8	1	3	0
12	B13	60	41.25	ZCPA190716T	0	58	14.3	1	3	0
10	B1	63.75	52.5	ZCPA190710T	1	51	12.7	1	3	0
8	A7	67.5	15	ZCPA190704T	1	57	29.9	0	3	0
7	A5	60	3.75	ZCPA190703T	0	59	18.5	1	3	0
6	A3	60	37.5	ZCPA190702T	1	52	11.4	1	3	0
3	A13	60	3.75	ZCPA190707T	1	61	12.4	1	3	0
2	A11	63.75	15	ZCPA190706T	1	72	7.6	0	3	0
1	A1	63.75	3.75	ZCPA190701T	0	77	17	0	3	0
90	J3	52.5	63.75	ZCPA190786T	1	62	9	1	2.25	0
81	I3	41.25	56.25	ZCPA190774T	0	49	23	0	2.25	0
49	F15	45	112.5	ZCPA190753N	1	52	16.4	1	2.25	0
30	D13	45	45	ZCPA190734T	0	45	36.3	0	2.25	0
15	B3	56.25	190	ZCPA190711T	1	81	12.6	1	2.25	0
11	B11	45	3.75	ZCPA190715T	1	51	29	1	2.25	0
9	A9	15	5	ZCPA190705T	1	58	30	0	2.25	0
56	G11	37.5	30	ZCPA190760T	1	42	13.7	1	1.5	0
33	D3	26.25	18.75	ZCPA190729T	1	48	7.3	1	1.5	0
29	D11	25	60	ZCPA190733T	1	53	36.3	0	1	0
95	K3	3.75	30	ZCPA190805T	1	62	12	1	0.75	0
76	I1	7.5	30	ZCPA190773T	1	55	3	0	0.75	0
22	C15	11.25	15	ZCPA190726T	1	73	9.1	1	0.75	0
20	C11	11.25	22.5	ZCPA190724T	0	49	35.7	1	0.75	0
19	C1	15	18.75	ZCPA190719T	1	63	5.1	1	0.75	0
18	B9	3.75	41.25	ZCPA190714T	1	59	5.8	1	0.75	0
