# Supplementary material for: The expression characteristics of transmembrane protein genes in pancreatic ductal adenocarcinoma through comprehensive analysis of bulk and single-cell RNA sequence
Source: Front Oncol. 2023 May 17;13:1047377. doi: 10.3389/fonc.2023.1047377 (PMC10229874; doi:10.3389/fonc.2023.1047377)
Supplement: Supplementary file 3 [file Table_2.xlsx]

## Sheet: Stromal-C1
Category	ID	Name	Source	p-value	q-value Bonferroni	q-value FDR B&H	q-value FDR B&Y	Hit Count in Query List	Hit Count in Genome	Hit in Query List
GO: Molecular Function	GO:0030379	neurotensin receptor activity, non-G protein-coupled		0.0007051	0.08461	0.04827	0.2592	1	1	SORT1
GO: Molecular Function	GO:0010465	nerve growth factor receptor activity		0.001409	0.1691	0.04827	0.2592	1	2	SORT1
GO: Molecular Function	GO:0016492	G protein-coupled neurotensin receptor activity		0.002112	0.2535	0.04827	0.2592	1	3	SORT1
GO: Molecular Function	GO:0048306	calcium-dependent protein binding		0.00237	0.2844	0.04827	0.2592	2	104	S100A4,CASQ2
GO: Molecular Function	GO:0102420	sn-1-glycerol-3-phosphate C16:0-DCA-CoA acyl transferase activity		0.002816	0.3379	0.04827	0.2592	1	4	GPAT2
GO: Molecular Function	GO:0004366	glycerol-3-phosphate O-acyltransferase activity		0.002816	0.3379	0.04827	0.2592	1	4	GPAT2
GO: Molecular Function	GO:0004687	myosin light chain kinase activity		0.002816	0.3379	0.04827	0.2592	1	4	MYLK
GO: Biological Process	GO:0006936	muscle contraction		3.806e-06	0.00263	0.00263	0.01872	5	420	ACTG2,CASQ2,PPP1R12B,ATP1A2,MYLK
GO: Biological Process	GO:0003012	muscle system process		1.568e-05	0.01084	0.005418	0.03855	5	562	ACTG2,CASQ2,PPP1R12B,ATP1A2,MYLK
GO: Biological Process	GO:0006939	smooth muscle contraction		7.931e-05	0.0548	0.01584	0.1127	3	138	ACTG2,ATP1A2,MYLK
GO: Biological Process	GO:0010881	regulation of cardiac muscle contraction by regulation of the release of sequestered calcium ion		9.17e-05	0.06337	0.01584	0.1127	2	23	CASQ2,ATP1A2
GO: Biological Process	GO:0010882	regulation of cardiac muscle contraction by calcium ion signaling		0.0001681	0.1161	0.01947	0.1386	2	31	CASQ2,ATP1A2
GO: Biological Process	GO:0010644	cell communication by electrical coupling		0.0002026	0.14	0.01947	0.1386	2	34	CASQ2,ATP1A2
GO: Biological Process	GO:0010880	regulation of release of sequestered calcium ion into cytosol by sarcoplasmic reticulum		0.0002148	0.1484	0.01947	0.1386	2	35	CASQ2,ATP1A2
GO: Biological Process	GO:0006937	regulation of muscle contraction		0.0002629	0.1817	0.01947	0.1386	3	207	CASQ2,PPP1R12B,ATP1A2
GO: Biological Process	GO:0014808	release of sequestered calcium ion into cytosol by sarcoplasmic reticulum		0.0002953	0.2041	0.01947	0.1386	2	41	CASQ2,ATP1A2
GO: Biological Process	GO:1903514	release of sequestered calcium ion into cytosol by endoplasmic reticulum		0.00031	0.2142	0.01947	0.1386	2	42	CASQ2,ATP1A2
GO: Biological Process	GO:0086004	regulation of cardiac muscle cell contraction		0.00031	0.2142	0.01947	0.1386	2	42	CASQ2,ATP1A2
GO: Biological Process	GO:1901020	negative regulation of calcium ion transmembrane transporter activity		0.0003561	0.246	0.0205	0.1459	2	45	CASQ2,ATP1A2
GO: Biological Process	GO:0070296	sarcoplasmic reticulum calcium ion transport		0.0004053	0.28	0.02108	0.15	2	48	CASQ2,ATP1A2
GO: Biological Process	GO:0086009	membrane repolarization		0.0004576	0.3162	0.02108	0.15	2	51	CASQ2,ATP1A2
GO: Biological Process	GO:1903115	regulation of actin filament-based movement		0.0004576	0.3162	0.02108	0.15	2	51	CASQ2,ATP1A2
GO: Biological Process	GO:1903170	negative regulation of calcium ion transmembrane transport		0.0005918	0.4089	0.02188	0.1557	2	58	CASQ2,ATP1A2
GO: Biological Process	GO:0021989	olfactory cortex development		0.0006293	0.4349	0.02188	0.1557	1	1	ATP1A2
GO: Biological Process	GO:1903280	negative regulation of calcium:sodium antiporter activity		0.0006293	0.4349	0.02188	0.1557	1	1	ATP1A2
GO: Biological Process	GO:1903779	regulation of cardiac conduction		0.0006332	0.4375	0.02188	0.1557	2	60	CASQ2,ATP1A2
GO: Biological Process	GO:0086065	cell communication involved in cardiac conduction		0.0006332	0.4375	0.02188	0.1557	2	60	CASQ2,ATP1A2
GO: Biological Process	GO:0090257	regulation of muscle system process		0.0009541	0.6593	0.03139	0.2234	3	322	CASQ2,PPP1R12B,ATP1A2
GO: Biological Process	GO:0051924	regulation of calcium ion transport		0.001116	0.7714	0.03476	0.2473	3	340	CASQ2,ATP1A2,MYLK
GO: Biological Process	GO:0086003	cardiac muscle cell contraction		0.001208	0.8344	0.03476	0.2473	2	83	CASQ2,ATP1A2
GO: Biological Process	GO:0010959	regulation of metal ion transport		0.001234	0.8525	0.03476	0.2473	3	352	CASQ2,ATP1A2,MYLK
GO: Biological Process	GO:0010084	specification of animal organ axis polarity		0.001258	0.869	0.03476	0.2473	1	2	ATP1A2
GO: Biological Process	GO:0044092	negative regulation of molecular function		0.001488	1	0.03658	0.2603	5	1482	SORT1,CASQ2,PPP1R12B,SERPINI1,ATP1A2
GO: Biological Process	GO:0055117	regulation of cardiac muscle contraction		0.001545	1	0.03658	0.2603	2	94	CASQ2,ATP1A2
GO: Biological Process	GO:0032413	negative regulation of ion transmembrane transporter activity		0.001578	1	0.03658	0.2603	2	95	CASQ2,ATP1A2
GO: Biological Process	GO:0051926	negative regulation of calcium ion transport		0.001644	1	0.03658	0.2603	2	97	CASQ2,ATP1A2
GO: Biological Process	GO:0051279	regulation of release of sequestered calcium ion into cytosol		0.001851	1	0.03658	0.2603	2	103	CASQ2,ATP1A2
GO: Biological Process	GO:1903279	regulation of calcium:sodium antiporter activity		0.001886	1	0.03658	0.2603	1	3	ATP1A2
GO: Biological Process	GO:0051946	regulation of glutamate uptake involved in transmission of nerve impulse		0.001886	1	0.03658	0.2603	1	3	ATP1A2
GO: Biological Process	GO:0051941	regulation of amino acid uptake involved in synaptic transmission		0.001886	1	0.03658	0.2603	1	3	ATP1A2
GO: Biological Process	GO:1901019	regulation of calcium ion transmembrane transporter activity		0.001922	1	0.03658	0.2603	2	105	CASQ2,ATP1A2
GO: Biological Process	GO:0060047	heart contraction		0.001938	1	0.03658	0.2603	3	412	ACTG2,CASQ2,ATP1A2
GO: Biological Process	GO:0003333	amino acid transmembrane transport		0.001959	1	0.03658	0.2603	2	106	SLC38A11,ATP1A2
GO: Biological Process	GO:0032410	negative regulation of transporter activity		0.001959	1	0.03658	0.2603	2	106	CASQ2,ATP1A2
GO: Biological Process	GO:0003015	heart process		0.002061	1	0.03748	0.2667	3	421	ACTG2,CASQ2,ATP1A2
GO: Biological Process	GO:0006942	regulation of striated muscle contraction		0.002222	1	0.03936	0.2801	2	113	CASQ2,ATP1A2
GO: Biological Process	GO:1904063	negative regulation of cation transmembrane transport		0.0023	1	0.03973	0.2827	2	115	CASQ2,ATP1A2
GO: Biological Process	GO:0061061	muscle structure development		0.002691	1	0.04457	0.3172	4	995	SORT1,CASQ2,ATP1A2,MYLK
GO: Biological Process	GO:0042310	vasoconstriction		0.002709	1	0.04457	0.3172	2	125	ACTG2,ATP1A2
GO: Biological Process	GO:0051935	glutamate reuptake		0.003141	1	0.04536	0.3228	1	5	ATP1A2
GO: Biological Process	GO:0051933	amino acid neurotransmitter reuptake		0.003141	1	0.04536	0.3228	1	5	ATP1A2
GO: Biological Process	GO:1902730	positive regulation of proteoglycan biosynthetic process		0.003141	1	0.04536	0.3228	1	5	MUSTN1
GO: Biological Process	GO:0090131	mesenchyme migration		0.003141	1	0.04536	0.3228	1	5	ACTG2
GO: Biological Process	GO:0070650	actin filament bundle distribution		0.003141	1	0.04536	0.3228	1	5	PPP1R12B
GO: Biological Process	GO:0010522	regulation of calcium ion transport into cytosol		0.003151	1	0.04536	0.3228	2	135	CASQ2,ATP1A2
GO: Biological Process	GO:0070252	actin-mediated cell contraction		0.003383	1	0.04771	0.3395	2	140	CASQ2,ATP1A2
GO: Biological Process	GO:0006816	calcium ion transport		0.003691	1	0.048	0.3416	3	517	CASQ2,ATP1A2,MYLK
GO: Biological Process	GO:0086068	Purkinje myocyte to ventricular cardiac muscle cell communication		0.003768	1	0.048	0.3416	1	6	CASQ2
GO: Biological Process	GO:0086029	Purkinje myocyte to ventricular cardiac muscle cell signaling		0.003768	1	0.048	0.3416	1	6	CASQ2
GO: Biological Process	GO:0060414	aorta smooth muscle tissue morphogenesis		0.003768	1	0.048	0.3416	1	6	MYLK
GO: Biological Process	GO:0051209	release of sequestered calcium ion into cytosol		0.003772	1	0.048	0.3416	2	148	CASQ2,ATP1A2
GO: Biological Process	GO:0051283	negative regulation of sequestering of calcium ion		0.003872	1	0.048	0.3416	2	150	CASQ2,ATP1A2
GO: Biological Process	GO:0051282	regulation of sequestering of calcium ion		0.003974	1	0.048	0.3416	2	152	CASQ2,ATP1A2
GO: Biological Process	GO:0061337	cardiac conduction		0.004128	1	0.048	0.3416	2	155	CASQ2,ATP1A2
GO: Biological Process	GO:0051208	sequestering of calcium ion		0.00418	1	0.048	0.3416	2	156	CASQ2,ATP1A2
GO: Biological Process	GO:0034766	negative regulation of ion transmembrane transport		0.004392	1	0.048	0.3416	2	160	CASQ2,ATP1A2
GO: Biological Process	GO:1903416	response to glycoside		0.004395	1	0.048	0.3416	1	7	ATP1A2
GO: Biological Process	GO:0021764	amygdala development		0.004395	1	0.048	0.3416	1	7	ATP1A2
GO: Biological Process	GO:0015988	energy coupled proton transmembrane transport, against electrochemical gradient		0.004395	1	0.048	0.3416	1	7	ATP1A2
GO: Biological Process	GO:1990511	piRNA biosynthetic process		0.004395	1	0.048	0.3416	1	7	GPAT2
GO: Biological Process	GO:0034763	negative regulation of transmembrane transport		0.004446	1	0.048	0.3416	2	161	CASQ2,ATP1A2
GO: Biological Process	GO:0060048	cardiac muscle contraction		0.004886	1	0.04819	0.3429	2	169	CASQ2,ATP1A2
GO: Biological Process	GO:1905039	carboxylic acid transmembrane transport		0.004886	1	0.04819	0.3429	2	169	SLC38A11,ATP1A2
GO: Biological Process	GO:1903825	organic acid transmembrane transport		0.004942	1	0.04819	0.3429	2	170	SLC38A11,ATP1A2
GO: Biological Process	GO:0048227	plasma membrane to endosome transport		0.005021	1	0.04819	0.3429	1	8	SORT1
GO: Biological Process	GO:0002036	regulation of L-glutamate import across plasma membrane		0.005021	1	0.04819	0.3429	1	8	ATP1A2
GO: Biological Process	GO:0051005	negative regulation of lipoprotein lipase activity		0.005021	1	0.04819	0.3429	1	8	SORT1
GO: Biological Process	GO:0065001	specification of axis polarity		0.005021	1	0.04819	0.3429	1	8	ATP1A2
GO: Biological Process	GO:1902732	positive regulation of chondrocyte proliferation		0.005021	1	0.04819	0.3429	1	8	MUSTN1
GO: Biological Process	GO:0030048	actin filament-based movement		0.005171	1	0.04895	0.3483	2	174	CASQ2,ATP1A2
GO: Biological Process	GO:0097553	calcium ion transmembrane import into cytosol		0.005346	1	0.04992	0.3552	2	177	CASQ2,ATP1A2
Pathway	M9387	Vascular smooth muscle contraction	MSigDB C2 BIOCARTA (v7.5.1)	9.232e-05	0.01616	0.008685	0.0499	3	115	ACTG2,PPP1R12B,MYLK
Pathway	96530	Vascular smooth muscle contraction	BioSystems: KEGG	0.0001074	0.01879	0.008685	0.0499	3	121	ACTG2,PPP1R12B,MYLK
Pathway	1269511	RHO GTPases activate PAKs	BioSystems: REACTOME	0.0001489	0.02606	0.008685	0.0499	2	23	PPP1R12B,MYLK
Pathway	M16801	Genes related to regulation of the actin cytoskeleton	MSigDB C2 BIOCARTA (v7.5.1)	0.0003483	0.06095	0.0129	0.07412	2	35	ACTG2,MYLK
Pathway	1269870	Smooth Muscle Contraction	BioSystems: REACTOME	0.0003686	0.06451	0.0129	0.07412	2	36	ACTG2,MYLK
Pathway	1269868	Muscle contraction	BioSystems: REACTOME	0.0005011	0.0877	0.01462	0.08397	3	204	ACTG2,ATP1A2,MYLK
Pathway	P00016	Cytoskeletal regulation by Rho GTPase	PantherDB	0.001353	0.2368	0.03382	0.1943	2	69	ACTG2,MYLK
Pathway	154409	Gastric acid secretion	BioSystems: KEGG	0.001596	0.2793	0.03491	0.2006	2	75	ATP1A2,MYLK
Pathway	142237	pyridoxal 5'-phosphate salvage	BioSystems: BIOCYC	0.004036	0.7062	0.04106	0.2359	1	5	KLHL23
Pathway	952859	Oxytocin signaling pathway	BioSystems: KEGG	0.00638	1	0.04106	0.2359	2	152	PPP1R12B,MYLK
Pathway	983748	cGMP-PKG signaling pathway	BioSystems: KEGG	0.007305	1	0.04106	0.2359	2	163	ATP1A2,MYLK
Pathway	SMP00393	Bupivacaine Pathway	SMPDB	0.008056	1	0.04106	0.2359	1	10	ATP1A2
Pathway	SMP00392	Benzocaine Pathway	SMPDB	0.008056	1	0.04106	0.2359	1	10	ATP1A2
Pathway	SMP00395	Cocaine Pathway	SMPDB	0.008056	1	0.04106	0.2359	1	10	ATP1A2
Pathway	SMP00394	Chloroprocaine Pathway	SMPDB	0.008056	1	0.04106	0.2359	1	10	ATP1A2
Pathway	SMP00397	Levobupivacaine Pathway	SMPDB	0.008056	1	0.04106	0.2359	1	10	ATP1A2
Pathway	SMP00396	Dibucaine Pathway	SMPDB	0.008056	1	0.04106	0.2359	1	10	ATP1A2
Pathway	SMP00399	Mepivacaine Pathway	SMPDB	0.008056	1	0.04106	0.2359	1	10	ATP1A2
Pathway	SMP00398	Lidocaine (Local Anaesthetic) Pathway	SMPDB	0.008056	1	0.04106	0.2359	1	10	ATP1A2
Pathway	SMP00401	Prilocaine Pathway	SMPDB	0.008056	1	0.04106	0.2359	1	10	ATP1A2
Pathway	SMP00400	Oxybuprocaine Pathway	SMPDB	0.008056	1	0.04106	0.2359	1	10	ATP1A2
Pathway	SMP00403	Proparacaine Pathway	SMPDB	0.008056	1	0.04106	0.2359	1	10	ATP1A2
Pathway	SMP00402	Procaine Pathway	SMPDB	0.008056	1	0.04106	0.2359	1	10	ATP1A2
Pathway	SMP00404	Ropivacaine Pathway	SMPDB	0.008056	1	0.04106	0.2359	1	10	ATP1A2
Pathway	M7014	PKC-catalyzed phosphorylation of inhibitory phosphoprotein of myosin phosphatase	MSigDB C2 BIOCARTA (v7.5.1)	0.008859	1	0.04106	0.2359	1	11	PPP1R12B
Pathway	SMP00100	Hydrochlorothiazide Pathway	SMPDB	0.008859	1	0.04106	0.2359	1	11	ATP1A2
Pathway	SMP00103	Cyclothiazide Pathway	SMPDB	0.008859	1	0.04106	0.2359	1	11	ATP1A2
Pathway	SMP00105	Metolazone Pathway	SMPDB	0.008859	1	0.04106	0.2359	1	11	ATP1A2
Pathway	SMP00108	Hydroflumethiazide Pathway	SMPDB	0.008859	1	0.04106	0.2359	1	11	ATP1A2
Pathway	SMP00078	Chlorothiazide Pathway	SMPDB	0.008859	1	0.04106	0.2359	1	11	ATP1A2
Pathway	SMP00110	Indapamide Pathway	SMPDB	0.008859	1	0.04106	0.2359	1	11	ATP1A2
Pathway	SMP00081	Methyclothiazide Pathway	SMPDB	0.008859	1	0.04106	0.2359	1	11	ATP1A2
Pathway	SMP00080	Polythiazide Pathway	SMPDB	0.008859	1	0.04106	0.2359	1	11	ATP1A2
Pathway	SMP00122	Chlorthalidone Pathway	SMPDB	0.008859	1	0.04106	0.2359	1	11	ATP1A2
Pathway	SMP00121	Trichlormethiazide Pathway	SMPDB	0.008859	1	0.04106	0.2359	1	11	ATP1A2
Pathway	SMP00090	Bendroflumethiazide Pathway	SMPDB	0.008859	1	0.04106	0.2359	1	11	ATP1A2
Pathway	SMP00091	Quinethazone Pathway	SMPDB	0.008859	1	0.04106	0.2359	1	11	ATP1A2
Pathway	SMP00115	Furosemide Pathway	SMPDB	0.00966	1	0.04106	0.2359	1	12	ATP1A2
Pathway	SMP00118	Torsemide Pathway	SMPDB	0.00966	1	0.04106	0.2359	1	12	ATP1A2
Pathway	SMP00088	Bumetanide Pathway	SMPDB	0.00966	1	0.04106	0.2359	1	12	ATP1A2
Pathway	SMP00097	Ethacrynic Acid pathway	SMPDB	0.00966	1	0.04106	0.2359	1	12	ATP1A2
Pathway	P00031	Inflammation mediated by chemokine and cytokine signaling pathway	PantherDB	0.009916	1	0.04106	0.2359	2	191	ACTG2,MYLK
Pathway	SMP00135	Eplerenone Pathway	SMPDB	0.01046	1	0.04106	0.2359	1	13	ATP1A2
Pathway	SMP00134	Spironolactone Pathway	SMPDB	0.01046	1	0.04106	0.2359	1	13	ATP1A2
Pathway	83067	Focal adhesion	BioSystems: KEGG	0.01073	1	0.04106	0.2359	2	199	PPP1R12B,MYLK
Pathway	M39402	Focal adhesion	MSigDB C2 BIOCARTA (v7.5.1)	0.01104	1	0.04106	0.2359	2	202	PPP1R12B,MYLK
Pathway	SMP00133	Amiloride Pathway	SMPDB	0.01126	1	0.04106	0.2359	1	14	ATP1A2
Pathway	SMP00132	Triamterene Pathway	SMPDB	0.01126	1	0.04106	0.2359	1	14	ATP1A2
Pathway	83089	Regulation of actin cytoskeleton	BioSystems: KEGG	0.01211	1	0.04325	0.2485	2	212	PPP1R12B,MYLK
Pathway	1269510	RHO GTPases Activate ROCKs	BioSystems: REACTOME	0.01366	1	0.04597	0.2641	1	17	PPP1R12B
Pathway	413384	Triacylglycerol biosynthesis	BioSystems: KEGG	0.01366	1	0.04597	0.2641	1	17	GPAT2
Pathway	M40060	Airway smooth muscle cell contraction	MSigDB C2 BIOCARTA (v7.5.1)	0.01366	1	0.04597	0.2641	1	17	MYLK
Pathway	M39808	MFAP5 effect on permeability and motility of endothelial cells via cytoskeleton rearrangement	MSigDB C2 BIOCARTA (v7.5.1)	0.01446	1	0.04768	0.2739	1	18	MYLK
Pathway	M9152	CCR3 signaling in Eosinophils	MSigDB C2 BIOCARTA (v7.5.1)	0.01526	1	0.04768	0.2739	1	19	PPP1R12B
Pathway	M3494	Thrombin signaling and protease-activated receptors	MSigDB C2 BIOCARTA (v7.5.1)	0.01526	1	0.04768	0.2739	1	19	PPP1R12B
Pathway	142255	CDP-diacylglycerol biosynthesis	BioSystems: BIOCYC	0.01526	1	0.04768	0.2739	1	19	GPAT2

## Sheet: Stromal-C2
Category	ID	Name	Source	p-value	q-value Bonferroni	q-value FDR B&H	q-value FDR B&Y	Hit Count in Query List	Hit Count in Genome	Hit in Query List
GO: Molecular Function	GO:0004016	adenylate cyclase activity		0.0001164	0.01909	0.01909	0.1084	2	12	GUCY1B1,ADCY3
GO: Cellular Component	GO:0062023	collagen-containing extracellular matrix		0.0005854	0.07142	0.03984	0.2145	5	537	TINAGL1,SPARCL1,ADAMTS4,ADAMTS9,SOD3
GO: Cellular Component	GO:0098965	extracellular matrix of synaptic cleft		0.001309	0.1596	0.03984	0.2145	1	1	SPARCL1
GO: Cellular Component	GO:0031012	extracellular matrix		0.00163	0.1988	0.03984	0.2145	5	675	TINAGL1,SPARCL1,ADAMTS4,ADAMTS9,SOD3
GO: Cellular Component	GO:0030312	external encapsulating structure		0.001651	0.2014	0.03984	0.2145	5	677	TINAGL1,SPARCL1,ADAMTS4,ADAMTS9,SOD3
GO: Cellular Component	GO:0005925	focal adhesion		0.002167	0.2643	0.03984	0.2145	4	427	RHOB,NFASC,SYNPO2,TNS1
GO: Cellular Component	GO:0030055	cell-substrate junction		0.002376	0.2899	0.03984	0.2145	4	438	RHOB,NFASC,SYNPO2,TNS1
GO: Cellular Component	GO:0008074	guanylate cyclase complex, soluble		0.002612	0.3187	0.03984	0.2145	1	2	GUCY1B1
GO: Cellular Component	GO:0005918	septate junction		0.002612	0.3187	0.03984	0.2145	1	2	NFASC

## Sheet: Stromal-C3
Category	ID	Name	Source	p-value	q-value Bonferroni	q-value FDR B&H	q-value FDR B&Y	Hit Count in Query List	Hit Count in Genome	Hit in Query List
GO: Molecular Function	GO:0005201	extracellular matrix structural constituent		5.644e-06	0.0005306	0.0002708	0.001388	4	192	CCN1,PRELP,DPT,EFEMP1
GO: Molecular Function	GO:0008201	heparin binding		5.762e-06	0.0005416	0.0002708	0.001388	4	193	CCN1,CCDC80,PRELP,SERPINE2
GO: Molecular Function	GO:0005539	glycosaminoglycan binding		2.042e-05	0.001919	0.0006398	0.003279	4	266	CCN1,CCDC80,PRELP,SERPINE2
GO: Molecular Function	GO:1901681	sulfur compound binding		4.107e-05	0.003861	0.0009653	0.004948	4	318	CCN1,CCDC80,PRELP,SERPINE2
GO: Molecular Function	GO:0019838	growth factor binding		0.0001861	0.0175	0.0035	0.01794	3	177	CCN1,PDGFRA,EFEMP1
GO: Molecular Function	GO:0005018	platelet-derived growth factor alpha-receptor activity		0.0006547	0.06154	0.01026	0.05257	1	1	PDGFRA
GO: Molecular Function	GO:0004714	transmembrane receptor protein tyrosine kinase activity		0.0009044	0.08502	0.01215	0.06226	2	69	PDGFRA,EFEMP1
GO: Molecular Function	GO:0005198	structural molecule activity		0.001221	0.1148	0.01435	0.07353	4	772	CCN1,PRELP,DPT,EFEMP1
GO: Molecular Function	GO:0019199	transmembrane receptor protein kinase activity		0.001532	0.144	0.016	0.08202	2	90	PDGFRA,EFEMP1
GO: Molecular Function	GO:0005006	epidermal growth factor-activated receptor activity		0.001962	0.1844	0.01676	0.08593	1	3	EFEMP1
GO: Molecular Function	GO:0005017	platelet-derived growth factor-activated receptor activity		0.001962	0.1844	0.01676	0.08593	1	3	PDGFRA
GO: Molecular Function	GO:0048408	epidermal growth factor binding		0.00392	0.3685	0.02865	0.1469	1	6	EFEMP1
GO: Molecular Function	GO:0004713	protein tyrosine kinase activity		0.004181	0.3931	0.02865	0.1469	2	150	PDGFRA,EFEMP1
GO: Molecular Function	GO:0106256	hydroperoxy icosatetraenoate dehydratase activity		0.004572	0.4297	0.02865	0.1469	1	7	CYP1B1
GO: Molecular Function	GO:0005021	vascular endothelial growth factor-activated receptor activity		0.004572	0.4297	0.02865	0.1469	1	7	PDGFRA
GO: Molecular Function	GO:0070851	growth factor receptor binding		0.005645	0.5306	0.03248	0.1665	2	175	PDGFRA,EFEMP1
GO: Molecular Function	GO:0038085	vascular endothelial growth factor binding		0.005874	0.5522	0.03248	0.1665	1	9	PDGFRA
GO: Molecular Function	GO:0004866	endopeptidase inhibitor activity		0.006961	0.6544	0.03497	0.1792	2	195	SERPINE2,RARRES1
GO: Molecular Function	GO:0101020	estrogen 16-alpha-hydroxylase activity		0.007175	0.6745	0.03497	0.1792	1	11	CYP1B1
GO: Molecular Function	GO:0030414	peptidase inhibitor activity		0.007523	0.7072	0.03497	0.1792	2	203	SERPINE2,RARRES1
GO: Molecular Function	GO:0061135	endopeptidase regulator activity		0.007812	0.7343	0.03497	0.1792	2	207	SERPINE2,RARRES1
GO: Molecular Function	GO:0048407	platelet-derived growth factor binding		0.008475	0.7966	0.03621	0.1856	1	13	PDGFRA
GO: Molecular Function	GO:0008191	metalloendopeptidase inhibitor activity		0.01042	0.9796	0.04236	0.2171	1	16	RARRES1
GO: Molecular Function	GO:0005161	platelet-derived growth factor receptor binding		0.01107	1	0.04236	0.2171	1	17	PDGFRA
GO: Molecular Function	GO:0061134	peptidase regulator activity		0.01166	1	0.04236	0.2171	2	255	SERPINE2,RARRES1
GO: Molecular Function	GO:0047498	calcium-dependent phospholipase A2 activity		0.01172	1	0.04236	0.2171	1	18	PLA2G2A
GO: Biological Process	GO:0007155	cell adhesion		1.709e-06	0.001668	0.001641	0.01224	8	1686	CCN1,PDGFRA,VMP1,CYP1B1,CCDC80,DPT,SERPINE2,APOD
GO: Biological Process	GO:0030198	extracellular matrix organization		6.453e-06	0.006298	0.001641	0.01224	5	468	CCN1,PDGFRA,CYP1B1,CCDC80,DPT
GO: Biological Process	GO:0043062	extracellular structure organization		6.52e-06	0.006364	0.001641	0.01224	5	469	CCN1,PDGFRA,CYP1B1,CCDC80,DPT
GO: Biological Process	GO:0045229	external encapsulating structure organization		6.726e-06	0.006564	0.001641	0.01224	5	472	CCN1,PDGFRA,CYP1B1,CCDC80,DPT
GO: Biological Process	GO:0030334	regulation of cell migration		4.471e-05	0.04364	0.008728	0.06512	6	1196	CCN1,PDGFRA,CYP1B1,SERPINE2,EFEMP1,APOD
GO: Biological Process	GO:2000145	regulation of cell motility		6.3e-05	0.06149	0.01025	0.07647	6	1271	CCN1,PDGFRA,CYP1B1,SERPINE2,EFEMP1,APOD
GO: Biological Process	GO:0040012	regulation of locomotion		8.163e-05	0.07967	0.01138	0.08492	6	1331	CCN1,PDGFRA,CYP1B1,SERPINE2,EFEMP1,APOD
GO: Biological Process	GO:0051270	regulation of cellular component movement		9.557e-05	0.09327	0.01166	0.08699	6	1369	CCN1,PDGFRA,CYP1B1,SERPINE2,EFEMP1,APOD
GO: Biological Process	GO:0030155	regulation of cell adhesion		0.000155	0.1513	0.01681	0.1254	5	908	CCN1,CYP1B1,CCDC80,SERPINE2,APOD
GO: Biological Process	GO:0061298	retina vasculature development in camera-type eye		0.0001792	0.1749	0.01747	0.1303	2	32	PDGFRA,CYP1B1
GO: Biological Process	GO:0008285	negative regulation of cell population proliferation		0.0002125	0.2074	0.01747	0.1303	5	971	CYP1B1,DPT,SERPINE2,APOD,RARRES1
GO: Biological Process	GO:0010544	negative regulation of platelet activation		0.0002148	0.2096	0.01747	0.1303	2	35	PDGFRA,SERPINE2
GO: Biological Process	GO:0098609	cell-cell adhesion		0.0003117	0.3042	0.0234	0.1746	5	1054	CCN1,PDGFRA,VMP1,CYP1B1,SERPINE2
GO: Biological Process	GO:0010810	regulation of cell-substrate adhesion		0.0004734	0.462	0.02671	0.1993	3	253	CCN1,CCDC80,APOD
GO: Biological Process	GO:0048608	reproductive structure development		0.0004937	0.4819	0.02671	0.1993	4	631	CCN1,PDGFRA,CYP1B1,SERPINE2
GO: Biological Process	GO:0061458	reproductive system development		0.0005087	0.4965	0.02671	0.1993	4	636	CCN1,PDGFRA,CYP1B1,SERPINE2
GO: Biological Process	GO:0010543	regulation of platelet activation		0.0005322	0.5194	0.02671	0.1993	2	55	PDGFRA,SERPINE2
GO: Biological Process	GO:0030325	adrenal gland development		0.0005517	0.5385	0.02671	0.1993	2	56	PDGFRA,CYP1B1
GO: Biological Process	GO:0008210	estrogen metabolic process		0.0005918	0.5776	0.02671	0.1993	2	58	PDGFRA,CYP1B1
GO: Biological Process	GO:0003317	cardioblast cell midline fusion		0.0006293	0.6142	0.02671	0.1993	1	1	PDGFRA
GO: Biological Process	GO:0060588	negative regulation of lipoprotein lipid oxidation		0.0006293	0.6142	0.02671	0.1993	1	1	APOD
GO: Biological Process	GO:0034443	negative regulation of lipoprotein oxidation		0.0006293	0.6142	0.02671	0.1993	1	1	APOD
GO: Biological Process	GO:0061108	seminal vesicle epithelium development		0.0006293	0.6142	0.02671	0.1993	1	1	SERPINE2
GO: Biological Process	GO:0030199	collagen fibril organization		0.0008126	0.7931	0.0325	0.2425	2	68	CYP1B1,DPT
GO: Biological Process	GO:0048008	platelet-derived growth factor receptor signaling pathway		0.0009358	0.9134	0.0325	0.2425	2	73	PDGFRA,APOD
GO: Biological Process	GO:0030195	negative regulation of blood coagulation		0.0009358	0.9134	0.0325	0.2425	2	73	PDGFRA,SERPINE2
GO: Biological Process	GO:1900047	negative regulation of hemostasis		0.0009615	0.9384	0.0325	0.2425	2	74	PDGFRA,SERPINE2
GO: Biological Process	GO:0050819	negative regulation of coagulation		0.00104	1	0.0325	0.2425	2	77	PDGFRA,SERPINE2
GO: Biological Process	GO:0000302	response to reactive oxygen species		0.001098	1	0.0325	0.2425	3	338	PDGFRA,CYP1B1,APOD
GO: Biological Process	GO:0002041	intussusceptive angiogenesis		0.001258	1	0.0325	0.2425	1	2	CCN1
GO: Biological Process	GO:0060587	regulation of lipoprotein lipid oxidation		0.001258	1	0.0325	0.2425	1	2	APOD
GO: Biological Process	GO:0034442	regulation of lipoprotein oxidation		0.001258	1	0.0325	0.2425	1	2	APOD
GO: Biological Process	GO:0034439	lipoprotein lipid oxidation		0.001258	1	0.0325	0.2425	1	2	APOD
GO: Biological Process	GO:1904404	response to formaldehyde		0.001258	1	0.0325	0.2425	1	2	PDGFRA
GO: Biological Process	GO:2000098	negative regulation of smooth muscle cell-matrix adhesion		0.001258	1	0.0325	0.2425	1	2	APOD
GO: Biological Process	GO:0042160	lipoprotein modification		0.001258	1	0.0325	0.2425	1	2	APOD
GO: Biological Process	GO:0042161	lipoprotein oxidation		0.001258	1	0.0325	0.2425	1	2	APOD
GO: Biological Process	GO:0001501	skeletal system development		0.001296	1	0.0325	0.2425	4	816	CCN1,PDGFRA,PRELP,EFEMP1
GO: Biological Process	GO:0061035	regulation of cartilage development		0.001356	1	0.0325	0.2425	2	88	CCN1,EFEMP1
GO: Biological Process	GO:0070527	platelet aggregation		0.001387	1	0.0325	0.2425	2	89	PDGFRA,SERPINE2
GO: Biological Process	GO:0030193	regulation of blood coagulation		0.001481	1	0.0325	0.2425	2	92	PDGFRA,SERPINE2
GO: Biological Process	GO:1900046	regulation of hemostasis		0.001513	1	0.0325	0.2425	2	93	PDGFRA,SERPINE2
GO: Biological Process	GO:0001525	angiogenesis		0.001568	1	0.0325	0.2425	4	859	CCN1,PDGFRA,CYP1B1,APOD
GO: Biological Process	GO:0050818	regulation of coagulation		0.001678	1	0.0325	0.2425	2	98	PDGFRA,SERPINE2
GO: Biological Process	GO:0007162	negative regulation of cell adhesion		0.00173	1	0.0325	0.2425	3	396	CYP1B1,SERPINE2,APOD
GO: Biological Process	GO:0007566	embryo implantation		0.001746	1	0.0325	0.2425	2	100	VMP1,SERPINE2
GO: Biological Process	GO:0061045	negative regulation of wound healing		0.001851	1	0.0325	0.2425	2	103	PDGFRA,SERPINE2
GO: Biological Process	GO:0061047	positive regulation of branching involved in lung morphogenesis		0.001886	1	0.0325	0.2425	1	3	PDGFRA
GO: Biological Process	GO:0061107	seminal vesicle development		0.001886	1	0.0325	0.2425	1	3	SERPINE2
GO: Biological Process	GO:0003261	cardiac muscle progenitor cell migration to the midline involved in heart field formation		0.001886	1	0.0325	0.2425	1	3	PDGFRA
GO: Biological Process	GO:0072275	metanephric glomerulus morphogenesis		0.001886	1	0.0325	0.2425	1	3	PDGFRA
GO: Biological Process	GO:0072277	metanephric glomerular capillary formation		0.001886	1	0.0325	0.2425	1	3	PDGFRA
GO: Biological Process	GO:0072276	metanephric glomerulus vasculature morphogenesis		0.001886	1	0.0325	0.2425	1	3	PDGFRA
GO: Biological Process	GO:0038086	VEGF-activated platelet-derived growth factor receptor signaling pathway		0.001886	1	0.0325	0.2425	1	3	PDGFRA
GO: Biological Process	GO:0038091	positive regulation of cell proliferation by VEGF-activated platelet derived growth factor receptor signaling pathway		0.001886	1	0.0325	0.2425	1	3	PDGFRA
GO: Biological Process	GO:0002930	trabecular meshwork development		0.001886	1	0.0325	0.2425	1	3	CYP1B1
GO: Biological Process	GO:0070372	regulation of ERK1 and ERK2 cascade		0.001898	1	0.0325	0.2425	3	409	CCN1,PDGFRA,PLA2G2A
GO: Biological Process	GO:0009611	response to wounding		0.002011	1	0.03341	0.2493	4	919	CCN1,PDGFRA,SERPINE2,APOD
GO: Biological Process	GO:0031589	cell-substrate adhesion		0.00202	1	0.03341	0.2493	3	418	CCN1,CCDC80,APOD
GO: Biological Process	GO:0006629	lipid metabolic process		0.002169	1	0.03528	0.2632	5	1612	CCN1,PDGFRA,PLA2G2A,CYP1B1,APOD
GO: Biological Process	GO:0070371	ERK1 and ERK2 cascade		0.002263	1	0.0362	0.2701	3	435	CCN1,PDGFRA,PLA2G2A
GO: Biological Process	GO:0034109	homotypic cell-cell adhesion		0.002379	1	0.03745	0.2794	2	117	PDGFRA,SERPINE2
GO: Biological Process	GO:0071387	cellular response to cortisol stimulus		0.002514	1	0.03774	0.2816	1	4	CYP1B1
GO: Biological Process	GO:0061110	dense core granule biogenesis		0.002514	1	0.03774	0.2816	1	4	SERPINE2
GO: Biological Process	GO:0042628	mating plug formation		0.002514	1	0.03774	0.2816	1	4	SERPINE2
GO: Biological Process	GO:0051094	positive regulation of developmental process		0.002711	1	0.04009	0.2991	5	1695	CCN1,PDGFRA,PLA2G2A,CYP1B1,SERPINE2
GO: Biological Process	GO:1903035	negative regulation of response to wounding		0.002795	1	0.04015	0.2996	2	127	PDGFRA,SERPINE2
GO: Biological Process	GO:0048514	blood vessel morphogenesis		0.002832	1	0.04015	0.2996	4	1009	CCN1,PDGFRA,CYP1B1,APOD
GO: Biological Process	GO:0042698	ovulation cycle		0.002838	1	0.04015	0.2996	2	128	PDGFRA,CYP1B1
GO: Biological Process	GO:0050748	negative regulation of lipoprotein metabolic process		0.003141	1	0.042	0.3133	1	5	APOD
GO: Biological Process	GO:0071603	endothelial cell-cell adhesion		0.003141	1	0.042	0.3133	1	5	CYP1B1
GO: Biological Process	GO:0036335	intestinal stem cell homeostasis		0.003141	1	0.042	0.3133	1	5	PLA2G2A
GO: Biological Process	GO:2000097	regulation of smooth muscle cell-matrix adhesion		0.003141	1	0.042	0.3133	1	5	APOD
GO: Biological Process	GO:0052548	regulation of endopeptidase activity		0.003321	1	0.0438	0.3268	3	498	CCN1,SERPINE2,RARRES1
GO: Biological Process	GO:0060591	chondroblast differentiation		0.003768	1	0.04663	0.3479	1	6	CCN1
GO: Biological Process	GO:0010757	negative regulation of plasminogen activation		0.003768	1	0.04663	0.3479	1	6	SERPINE2
GO: Biological Process	GO:0035295	tube development		0.003781	1	0.04663	0.3479	5	1828	CCN1,PDGFRA,CYP1B1,SERPINE2,APOD
GO: Biological Process	GO:0010811	positive regulation of cell-substrate adhesion		0.003822	1	0.04663	0.3479	2	149	CCN1,CCDC80
GO: Biological Process	GO:0019216	regulation of lipid metabolic process		0.003833	1	0.04663	0.3479	3	524	CCN1,PDGFRA,APOD
GO: Biological Process	GO:0052547	regulation of peptidase activity		0.003916	1	0.04663	0.3479	3	528	CCN1,SERPINE2,RARRES1
GO: Biological Process	GO:0001568	blood vessel development		0.004282	1	0.04663	0.3479	4	1131	CCN1,PDGFRA,CYP1B1,APOD
GO: Biological Process	GO:0072103	glomerulus vasculature morphogenesis		0.004395	1	0.04663	0.3479	1	7	PDGFRA
GO: Biological Process	GO:0072104	glomerular capillary formation		0.004395	1	0.04663	0.3479	1	7	PDGFRA
GO: Biological Process	GO:0071680	response to indole-3-methanol		0.004395	1	0.04663	0.3479	1	7	CYP1B1
GO: Biological Process	GO:0061046	regulation of branching involved in lung morphogenesis		0.004395	1	0.04663	0.3479	1	7	PDGFRA
GO: Biological Process	GO:2000405	negative regulation of T cell migration		0.004395	1	0.04663	0.3479	1	7	APOD
GO: Biological Process	GO:0071638	negative regulation of monocyte chemotactic protein-1 production		0.004395	1	0.04663	0.3479	1	7	APOD
GO: Biological Process	GO:0071373	cellular response to luteinizing hormone stimulus		0.004395	1	0.04663	0.3479	1	7	CYP1B1
GO: Biological Process	GO:0061302	smooth muscle cell-matrix adhesion		0.004395	1	0.04663	0.3479	1	7	APOD
GO: Biological Process	GO:0061304	retinal blood vessel morphogenesis		0.004395	1	0.04663	0.3479	1	7	CYP1B1
GO: Biological Process	GO:0003278	apoptotic process involved in heart morphogenesis		0.004395	1	0.04663	0.3479	1	7	CCN1
GO: Biological Process	GO:2000739	regulation of mesenchymal stem cell differentiation		0.004395	1	0.04663	0.3479	1	7	PDGFRA
GO: Biological Process	GO:0014066	regulation of phosphatidylinositol 3-kinase signaling		0.004719	1	0.04952	0.3695	2	166	PDGFRA,SERPINE2
GO: Biological Process	GO:0010518	positive regulation of phospholipase activity		0.004774	1	0.04957	0.3698	2	167	CCN1,PDGFRA
GO: Biological Process	GO:0061041	regulation of wound healing		0.00483	1	0.04962	0.3702	2	168	PDGFRA,SERPINE2
GO: Biological Process	GO:0044255	cellular lipid metabolic process		0.004882	1	0.04963	0.3703	4	1173	CCN1,PLA2G2A,CYP1B1,APOD
GO: Cellular Component	GO:0062023	collagen-containing extracellular matrix		4.408e-07	2.865e-05	2.865e-05	0.0001363	6	537	CCN1,CCDC80,PRELP,DPT,SERPINE2,EFEMP1
GO: Cellular Component	GO:0031012	extracellular matrix		1.678e-06	0.0001091	3.699e-05	0.0001761	6	675	CCN1,CCDC80,PRELP,DPT,SERPINE2,EFEMP1
GO: Cellular Component	GO:0030312	external encapsulating structure		1.707e-06	0.000111	3.699e-05	0.0001761	6	677	CCN1,CCDC80,PRELP,DPT,SERPINE2,EFEMP1
GO: Cellular Component	GO:0005604	basement membrane		0.002929	0.1904	0.04759	0.2265	2	130	CCDC80,EFEMP1
Pathway	M5884	Ensemble of genes encoding core extracellular matrix including ECM glycoproteins, collagens and proteoglycans	MSigDB C2 BIOCARTA (v7.5.1)	3.113e-05	0.008404	0.008404	0.05192	4	275	CCN1,PRELP,DPT,EFEMP1
Pathway	M3008	Genes encoding structural ECM glycoproteins	MSigDB C2 BIOCARTA (v7.5.1)	0.0003277	0.08847	0.03969	0.2452	3	196	CCN1,DPT,EFEMP1
Pathway	M5889	Ensemble of genes encoding extracellular matrix and extracellular matrix-associated proteins	MSigDB C2 BIOCARTA (v7.5.1)	0.0004409	0.1191	0.03969	0.2452	5	1026	CCN1,PRELP,DPT,SERPINE2,EFEMP1

## Sheet: Stromal-C4
Category	ID	Name	Source	p-value	q-value Bonferroni	q-value FDR B&H	q-value FDR B&Y	Hit Count in Query List	Hit Count in Genome	Hit in Query List
GO: Molecular Function	GO:0005201	extracellular matrix structural constituent		1.824e-14	3.976e-12	3.976e-12	2.371e-11	12	192	COL3A1,COL5A2,MFAP2,COL6A3,COL8A1,COL8A2,COL11A1,FBLN2,COL16A1,FN1,EMILIN1,MATN3
GO: Molecular Function	GO:0030020	extracellular matrix structural constituent conferring tensile strength		6.583e-12	1.435e-09	7.176e-10	4.28e-09	7	42	COL3A1,COL5A2,COL6A3,COL8A1,COL8A2,COL11A1,COL16A1
GO: Molecular Function	GO:0005178	integrin binding		1.049e-07	2.287e-05	7.623e-06	4.546e-05	7	163	COL3A1,FAP,SFRP2,COL16A1,FN1,ITGB5,EMILIN1
GO: Molecular Function	GO:0005198	structural molecule activity		1.624e-07	3.54e-05	8.849e-06	5.278e-05	12	772	COL3A1,COL5A2,MFAP2,COL6A3,COL8A1,COL8A2,COL11A1,FBLN2,COL16A1,FN1,EMILIN1,MATN3
GO: Molecular Function	GO:0001968	fibronectin binding		2.127e-06	0.0004637	9.274e-05	0.0005531	4	39	MFAP2,SFRP2,CTSK,LRRC15
GO: Molecular Function	GO:0050840	extracellular matrix binding		2.122e-05	0.004627	0.0007712	0.004599	4	69	COL11A1,FBLN2,SDC1,LRRC15
GO: Molecular Function	GO:0002020	protease binding		2.648e-05	0.005773	0.0008246	0.004918	7	375	COL3A1,COL6A3,FAP,SFRP2,LXN,FN1,IL1R1
GO: Molecular Function	GO:0005518	collagen binding		4.835e-05	0.01054	0.001318	0.007858	4	85	ANTXR1,FN1,CTSK,LRRC15
GO: Molecular Function	GO:0030023	extracellular matrix constituent conferring elasticity		0.0002972	0.06478	0.007198	0.04293	2	11	FBLN2,EMILIN1
GO: Molecular Function	GO:0097493	structural molecule activity conferring elasticity		0.0004202	0.09159	0.008247	0.04919	2	13	FBLN2,EMILIN1
GO: Molecular Function	GO:0005102	signaling receptor binding		0.0004234	0.0923	0.008247	0.04919	13	1945	COL3A1,PDPN,NBL1,FAP,SFRP2,COL16A1,FN1,PDGFC,IL1R1,ITGB5,EMILIN1,SPON2,WNT5A
GO: Molecular Function	GO:0050839	cell adhesion molecule binding		0.000454	0.09897	0.008247	0.04919	7	593	COL3A1,FAP,SFRP2,COL16A1,FN1,ITGB5,EMILIN1
GO: Molecular Function	GO:0005161	platelet-derived growth factor receptor binding		0.0007282	0.1587	0.01221	0.07283	2	17	PDGFC,IL1R1
GO: Molecular Function	GO:1901681	sulfur compound binding		0.0008999	0.1962	0.01401	0.08358	5	318	SLC6A6,COL11A1,LXN,FN1,FSTL1
GO: Molecular Function	GO:0004175	endopeptidase activity		0.001045	0.2278	0.01513	0.09025	7	683	COL6A3,HTRA3,FAP,SFRP2,LXN,CTSK,MMP23B
GO: Molecular Function	GO:0008201	heparin binding		0.001111	0.2421	0.01513	0.09025	4	193	COL11A1,LXN,FN1,FSTL1
GO: Molecular Function	GO:0008233	peptidase activity		0.00131	0.2856	0.0168	0.1002	8	922	COL6A3,HTRA3,FAP,SFRP2,LXN,FN1,CTSK,MMP23B
GO: Molecular Function	GO:0044877	protein-containing complex binding		0.001452	0.3165	0.01758	0.1049	11	1668	COL3A1,ANTXR1,MFAP2,FAP,SFRP2,COL16A1,FN1,CTSK,ITGB5,EMILIN1,LRRC15
GO: Molecular Function	GO:0001761	beta-alanine transmembrane transporter activity		0.002371	0.5169	0.02461	0.1468	1	1	SLC6A6
GO: Molecular Function	GO:0005369	taurine:sodium symporter activity		0.002371	0.5169	0.02461	0.1468	1	1	SLC6A6
GO: Molecular Function	GO:0005115	receptor tyrosine kinase-like orphan receptor binding		0.002371	0.5169	0.02461	0.1468	1	1	WNT5A
GO: Molecular Function	GO:0061134	peptidase regulator activity		0.003065	0.6683	0.03038	0.1812	4	255	COL6A3,SFRP2,LXN,FN1
GO: Molecular Function	GO:0005539	glycosaminoglycan binding		0.003565	0.7772	0.03379	0.2015	4	266	COL11A1,LXN,FN1,FSTL1
GO: Molecular Function	GO:0030977	taurine binding		0.004726	1	0.03679	0.2194	1	2	SLC6A6
GO: Molecular Function	GO:0004909	interleukin-1, type I, activating receptor activity		0.004726	1	0.03679	0.2194	1	2	IL1R1
GO: Molecular Function	GO:0043210	alkanesulfonate binding		0.004726	1	0.03679	0.2194	1	2	SLC6A6
GO: Molecular Function	GO:0098640	integrin binding involved in cell-matrix adhesion		0.004726	1	0.03679	0.2194	1	2	EMILIN1
GO: Molecular Function	GO:0140563	UDP-D-xylose:beta-D-glucoside alpha-1,3-D-xylosyltransferase activity		0.004726	1	0.03679	0.2194	1	2	GXYLT2
GO: Molecular Function	GO:0043394	proteoglycan binding		0.006736	1	0.0441	0.263	2	52	FN1,CTSK
GO: Molecular Function	GO:0016504	peptidase activator activity		0.006989	1	0.0441	0.263	2	53	SFRP2,FN1
GO: Molecular Function	GO:0008475	procollagen-lysine 5-dioxygenase activity		0.00708	1	0.0441	0.263	1	3	PLOD2
GO: Molecular Function	GO:0042959	alkanesulfonate transmembrane transporter activity		0.00708	1	0.0441	0.263	1	3	SLC6A6
GO: Molecular Function	GO:0005368	taurine transmembrane transporter activity		0.00708	1	0.0441	0.263	1	3	SLC6A6
GO: Molecular Function	GO:0033823	procollagen glucosyltransferase activity		0.00708	1	0.0441	0.263	1	3	PLOD2
GO: Molecular Function	GO:1902379	chemoattractant activity involved in axon guidance		0.00708	1	0.0441	0.263	1	3	WNT5A
GO: Biological Process	GO:0030198	extracellular matrix organization		4.661e-21	8.566e-18	3.38e-18	2.736e-17	20	468	COL3A1,PDPN,ANTXR1,COL5A2,MFAP2,COL6A3,COL8A1,FAP,COL8A2,COL11A1,SFRP2,FBLN2,COL16A1,FN1,PLOD2,CTSK,ITGB5,EMILIN1,MATN3,MMP23B
GO: Biological Process	GO:0043062	extracellular structure organization		4.862e-21	8.936e-18	3.38e-18	2.736e-17	20	469	COL3A1,PDPN,ANTXR1,COL5A2,MFAP2,COL6A3,COL8A1,FAP,COL8A2,COL11A1,SFRP2,FBLN2,COL16A1,FN1,PLOD2,CTSK,ITGB5,EMILIN1,MATN3,MMP23B
GO: Biological Process	GO:0045229	external encapsulating structure organization		5.517e-21	1.014e-17	3.38e-18	2.736e-17	20	472	COL3A1,PDPN,ANTXR1,COL5A2,MFAP2,COL6A3,COL8A1,FAP,COL8A2,COL11A1,SFRP2,FBLN2,COL16A1,FN1,PLOD2,CTSK,ITGB5,EMILIN1,MATN3,MMP23B
GO: Biological Process	GO:0007155	cell adhesion		1.942e-11	3.57e-08	8.924e-09	7.223e-08	21	1686	COL3A1,CD55,PDPN,ANTXR1,S100A10,COL6A3,COL8A1,FAP,COL8A2,SFRP2,FBLN2,COL16A1,FN1,KIF26B,PCDH7,ITGB5,EMILIN1,SDC1,SPON2,WNT5A,MXRA8
GO: Biological Process	GO:0030199	collagen fibril organization		9.773e-09	1.796e-05	3.593e-06	2.908e-05	6	68	COL3A1,COL5A2,COL11A1,SFRP2,PLOD2,EMILIN1
GO: Biological Process	GO:0045785	positive regulation of cell adhesion		2.456e-08	4.513e-05	7.166e-06	5.8e-05	11	537	CD55,PDPN,S100A10,COL8A1,SFRP2,FBLN2,COL16A1,FN1,KIF26B,EMILIN1,WNT5A
GO: Biological Process	GO:0031589	cell-substrate adhesion		2.729e-08	5.016e-05	7.166e-06	5.8e-05	10	418	COL3A1,PDPN,ANTXR1,S100A10,COL8A1,FBLN2,COL16A1,FN1,ITGB5,EMILIN1
GO: Biological Process	GO:0035987	endodermal cell differentiation		4.245e-07	0.0007802	9.752e-05	0.0007893	5	67	COL5A2,COL8A1,COL11A1,FN1,ITGB5
GO: Biological Process	GO:0032963	collagen metabolic process		8.392e-07	0.001542	0.0001714	0.001387	6	143	FAP,FN1,PLOD2,CTSK,EMILIN1,MMP23B
GO: Biological Process	GO:0010811	positive regulation of cell-substrate adhesion		1.068e-06	0.001962	0.0001962	0.001588	6	149	S100A10,COL8A1,FBLN2,COL16A1,FN1,EMILIN1
GO: Biological Process	GO:0010810	regulation of cell-substrate adhesion		1.57e-06	0.002885	0.0002623	0.002123	7	253	PDPN,S100A10,COL8A1,FBLN2,COL16A1,FN1,EMILIN1
GO: Biological Process	GO:0030155	regulation of cell adhesion		4.51e-06	0.008288	0.0006907	0.005591	11	908	CD55,PDPN,S100A10,COL8A1,SFRP2,FBLN2,COL16A1,FN1,KIF26B,EMILIN1,WNT5A
GO: Biological Process	GO:1903054	negative regulation of extracellular matrix organization		7.328e-06	0.01347	0.001036	0.008386	3	17	ANTXR1,FAP,EMILIN1
GO: Biological Process	GO:0071559	response to transforming growth factor beta		8.331e-06	0.01531	0.001094	0.008853	7	326	COL3A1,HTRA3,FN1,IL1R1,ITGB5,EMILIN1,WNT5A
GO: Biological Process	GO:1903053	regulation of extracellular matrix organization		9.099e-06	0.01672	0.001115	0.009024	4	58	PDPN,ANTXR1,FAP,EMILIN1
GO: Biological Process	GO:0001501	skeletal system development		1.195e-05	0.02197	0.001373	0.01111	10	816	COL3A1,COL5A2,COL11A1,SFRP2,FN1,PDGFC,PLOD2,CTSK,WNT5A,MATN3
GO: Biological Process	GO:0007178	transmembrane receptor protein serine/threonine kinase signaling pathway		1.436e-05	0.02639	0.001552	0.01256	8	496	COL3A1,NBL1,HTRA3,SFRP2,FSTL1,ITGB5,EMILIN1,WNT5A
GO: Biological Process	GO:0048646	anatomical structure formation involved in morphogenesis		1.697e-05	0.03119	0.001649	0.01335	15	1959	PDPN,NBL1,COL5A2,MFAP2,COL8A1,FAP,COL8A2,COL11A1,SFRP2,FN1,KIF26B,HOPX,ITGB5,EMILIN1,WNT5A
GO: Biological Process	GO:0030510	regulation of BMP signaling pathway		1.734e-05	0.03188	0.001649	0.01335	5	142	NBL1,HTRA3,SFRP2,FSTL1,WNT5A
GO: Biological Process	GO:0090288	negative regulation of cellular response to growth factor stimulus		1.794e-05	0.03298	0.001649	0.01335	5	143	NBL1,HTRA3,SFRP2,EMILIN1,WNT5A
GO: Biological Process	GO:0071772	response to BMP		1.998e-05	0.03672	0.001669	0.01351	6	248	NBL1,HTRA3,SFRP2,FN1,FSTL1,WNT5A
GO: Biological Process	GO:0071773	cellular response to BMP stimulus		1.998e-05	0.03672	0.001669	0.01351	6	248	NBL1,HTRA3,SFRP2,FN1,FSTL1,WNT5A
GO: Biological Process	GO:0030514	negative regulation of BMP signaling pathway		2.277e-05	0.04184	0.001819	0.01473	4	73	NBL1,HTRA3,SFRP2,WNT5A
GO: Biological Process	GO:0007160	cell-matrix adhesion		2.78e-05	0.05109	0.002047	0.01657	6	263	COL3A1,S100A10,COL16A1,FN1,ITGB5,EMILIN1
GO: Biological Process	GO:0090596	sensory organ morphogenesis		2.785e-05	0.05119	0.002047	0.01657	8	544	NBL1,COL5A2,MFAP2,COL8A1,COL8A2,COL11A1,FN1,WNT5A
GO: Biological Process	GO:0097325	melanocyte proliferation		3.028e-05	0.05565	0.00214	0.01732	2	4	FAP,WNT5A
GO: Biological Process	GO:0097435	supramolecular fiber organization		3.174e-05	0.05833	0.002157	0.01746	10	914	COL3A1,S100A10,COL5A2,TMSB10,COL11A1,SFRP2,PLOD2,CDC42EP3,ITGB5,EMILIN1
GO: Biological Process	GO:0035295	tube development		3.544e-05	0.06513	0.002157	0.01746	14	1828	COL3A1,PDPN,NBL1,COL8A1,FAP,COL8A2,SFRP2,FN1,PDGFC,KIF26B,HOPX,EMILIN1,SDC1,WNT5A
GO: Biological Process	GO:0001704	formation of primary germ layer		3.873e-05	0.07119	0.002157	0.01746	7	414	COL5A2,COL8A1,COL11A1,SFRP2,FN1,ITGB5,WNT5A
GO: Biological Process	GO:0001705	ectoderm formation		3.873e-05	0.07119	0.002157	0.01746	7	414	COL5A2,COL8A1,COL11A1,SFRP2,FN1,ITGB5,WNT5A
GO: Biological Process	GO:0001706	endoderm formation		3.873e-05	0.07119	0.002157	0.01746	7	414	COL5A2,COL8A1,COL11A1,SFRP2,FN1,ITGB5,WNT5A
GO: Biological Process	GO:0001707	mesoderm formation		3.873e-05	0.07119	0.002157	0.01746	7	414	COL5A2,COL8A1,COL11A1,SFRP2,FN1,ITGB5,WNT5A
GO: Biological Process	GO:0007369	gastrulation		3.873e-05	0.07119	0.002157	0.01746	7	414	COL5A2,COL8A1,COL11A1,SFRP2,FN1,ITGB5,WNT5A
GO: Biological Process	GO:0048332	mesoderm morphogenesis		4.243e-05	0.07799	0.002294	0.01857	7	420	COL5A2,COL8A1,COL11A1,SFRP2,FN1,ITGB5,WNT5A
GO: Biological Process	GO:0030903	notochord development		4.549e-05	0.08361	0.002348	0.019	4	87	COL8A1,FSTL1,PLOD2,WNT5A
GO: Biological Process	GO:0090101	negative regulation of transmembrane receptor protein serine/threonine kinase signaling pathway		4.599e-05	0.08453	0.002348	0.019	5	174	NBL1,HTRA3,SFRP2,EMILIN1,WNT5A
GO: Biological Process	GO:0007398	ectoderm development		4.997e-05	0.09185	0.002482	0.02009	7	431	COL5A2,COL8A1,COL11A1,SFRP2,FN1,ITGB5,WNT5A
GO: Biological Process	GO:0030334	regulation of cell migration		5.887e-05	0.1082	0.002816	0.02279	11	1196	COL3A1,PDPN,NBL1,TMSB10,SFRP2,FN1,PDGFC,IL1R1,EMILIN1,WNT5A,LRRC15
GO: Biological Process	GO:0070848	response to growth factor		5.976e-05	0.1098	0.002816	0.02279	10	985	COL3A1,NBL1,HTRA3,SFRP2,FN1,FSTL1,IL1R1,ITGB5,EMILIN1,WNT5A
GO: Biological Process	GO:0007492	endoderm development		6.199e-05	0.1139	0.002849	0.02306	7	446	COL5A2,COL8A1,COL11A1,SFRP2,FN1,ITGB5,WNT5A
GO: Biological Process	GO:0001944	vasculature development		6.789e-05	0.1248	0.003043	0.02463	11	1215	COL3A1,PDPN,ANTXR1,MFAP2,COL8A1,FAP,COL8A2,SFRP2,FN1,EMILIN1,WNT5A
GO: Biological Process	GO:0071560	cellular response to transforming growth factor beta stimulus		7.988e-05	0.1468	0.003496	0.02829	6	318	COL3A1,HTRA3,FN1,ITGB5,EMILIN1,WNT5A
GO: Biological Process	GO:0009887	animal organ morphogenesis		8.723e-05	0.1603	0.003729	0.03018	13	1727	COL3A1,NBL1,COL5A2,MFAP2,COL8A1,COL8A2,COL11A1,SFRP2,FN1,PDGFC,KIF26B,SDC1,WNT5A
GO: Biological Process	GO:0071229	cellular response to acid chemical		9.767e-05	0.1795	0.00408	0.03302	5	204	COL3A1,S100A10,COL5A2,COL16A1,PDGFC
GO: Biological Process	GO:2000145	regulation of cell motility		0.0001017	0.187	0.004111	0.03327	11	1271	COL3A1,PDPN,NBL1,TMSB10,SFRP2,FN1,PDGFC,IL1R1,EMILIN1,WNT5A,LRRC15
GO: Biological Process	GO:0090092	regulation of transmembrane receptor protein serine/threonine kinase signaling pathway		0.0001029	0.1891	0.004111	0.03327	6	333	NBL1,HTRA3,SFRP2,FSTL1,EMILIN1,WNT5A
GO: Biological Process	GO:0007498	mesoderm development		0.0001218	0.224	0.004765	0.03857	7	497	COL5A2,COL8A1,COL11A1,SFRP2,FN1,ITGB5,WNT5A
GO: Biological Process	GO:0040012	regulation of locomotion		0.0001532	0.2816	0.005867	0.04749	11	1331	COL3A1,PDPN,NBL1,TMSB10,SFRP2,FN1,PDGFC,IL1R1,EMILIN1,WNT5A,LRRC15
GO: Biological Process	GO:0034446	substrate adhesion-dependent cell spreading		0.0001641	0.3016	0.006155	0.04981	4	121	PDPN,ANTXR1,S100A10,FN1
GO: Biological Process	GO:0030509	BMP signaling pathway		0.0001712	0.3147	0.006294	0.05095	5	230	NBL1,HTRA3,SFRP2,FSTL1,WNT5A
GO: Biological Process	GO:0003402	planar cell polarity pathway involved in axis elongation		0.0001804	0.3315	0.006499	0.0526	2	9	SFRP2,WNT5A
GO: Biological Process	GO:0048592	eye morphogenesis		0.0001853	0.3405	0.006499	0.0526	6	371	COL5A2,MFAP2,COL8A1,COL8A2,FN1,WNT5A
GO: Biological Process	GO:0001568	blood vessel development		0.0001874	0.3444	0.006499	0.0526	10	1131	COL3A1,ANTXR1,MFAP2,COL8A1,FAP,COL8A2,SFRP2,FN1,EMILIN1,WNT5A
GO: Biological Process	GO:0051270	regulation of cellular component movement		0.0001962	0.3607	0.006679	0.05406	11	1369	COL3A1,PDPN,NBL1,TMSB10,SFRP2,FN1,PDGFC,IL1R1,EMILIN1,WNT5A,LRRC15
GO: Biological Process	GO:0002367	cytokine production involved in immune response		0.0002226	0.4091	0.007318	0.05923	4	131	CD55,IL1R1,SPON2,WNT5A
GO: Biological Process	GO:0043152	induction of bacterial agglutination		0.0002251	0.4138	0.007318	0.05923	2	10	TMSB10,SPON2
GO: Biological Process	GO:0048598	embryonic morphogenesis		0.0002269	0.4171	0.007318	0.05923	10	1158	NBL1,COL5A2,MFAP2,COL8A1,COL11A1,SFRP2,FN1,CRABP2,ITGB5,WNT5A
GO: Biological Process	GO:0071363	cellular response to growth factor stimulus		0.0002369	0.4354	0.007351	0.0595	9	944	COL3A1,NBL1,HTRA3,SFRP2,FN1,FSTL1,ITGB5,EMILIN1,WNT5A
GO: Biological Process	GO:0071495	cellular response to endogenous stimulus		0.0002419	0.4447	0.007351	0.0595	13	1911	COL3A1,NBL1,COL5A2,HTRA3,SFRP2,COL16A1,FN1,FSTL1,PDGFC,PLOD2,ITGB5,EMILIN1,WNT5A
GO: Biological Process	GO:0007229	integrin-mediated signaling pathway		0.0002427	0.4461	0.007351	0.0595	4	134	COL3A1,COL16A1,FN1,ITGB5
GO: Biological Process	GO:0060560	developmental growth involved in morphogenesis		0.0002459	0.452	0.007351	0.0595	6	391	COL6A3,SFRP2,FN1,CRABP2,KIF26B,WNT5A
GO: Biological Process	GO:0072359	circulatory system development		0.0002483	0.4563	0.007351	0.0595	13	1916	COL3A1,PDPN,ANTXR1,MFAP2,COL8A1,FAP,COL8A2,COL11A1,SFRP2,FN1,HOPX,EMILIN1,WNT5A
GO: Biological Process	GO:0030574	collagen catabolic process		0.000252	0.4631	0.007351	0.0595	3	54	FAP,CTSK,MMP23B
GO: Biological Process	GO:0048568	embryonic organ development		0.000292	0.5367	0.008386	0.06788	9	971	NBL1,MFAP2,COL8A1,COL11A1,FN1,FSTL1,PDGFC,PLOD2,WNT5A
GO: Biological Process	GO:0035239	tube morphogenesis		0.0002973	0.5465	0.008408	0.06805	11	1436	COL3A1,PDPN,NBL1,COL8A1,FAP,COL8A2,SFRP2,FN1,KIF26B,EMILIN1,WNT5A
GO: Biological Process	GO:0090287	regulation of cellular response to growth factor stimulus		0.0003605	0.6626	0.01004	0.08125	6	420	NBL1,HTRA3,SFRP2,FSTL1,EMILIN1,WNT5A
GO: Biological Process	GO:0060907	positive regulation of macrophage cytokine production		0.0004526	0.8319	0.01242	0.1005	2	14	SPON2,WNT5A
GO: Biological Process	GO:0048729	tissue morphogenesis		0.0004601	0.8456	0.01244	0.1007	10	1265	COL3A1,PDPN,COL5A2,COL8A1,COL11A1,SFRP2,FN1,KIF26B,ITGB5,WNT5A
GO: Biological Process	GO:0090179	planar cell polarity pathway involved in neural tube closure		0.0005215	0.9585	0.01389	0.1124	2	15	SFRP2,WNT5A
GO: Biological Process	GO:0032964	collagen biosynthetic process		0.0005888	1	0.01523	0.1232	3	72	FN1,PLOD2,EMILIN1
GO: Biological Process	GO:0090178	regulation of establishment of planar polarity involved in neural tube closure		0.0005951	1	0.01523	0.1232	2	16	SFRP2,WNT5A
GO: Biological Process	GO:0010712	regulation of collagen metabolic process		0.000613	1	0.01523	0.1232	3	73	FAP,FN1,EMILIN1
GO: Biological Process	GO:0002720	positive regulation of cytokine production involved in immune response		0.000613	1	0.01523	0.1232	3	73	IL1R1,SPON2,WNT5A
GO: Biological Process	GO:0048286	lung alveolus development		0.000613	1	0.01523	0.1232	3	73	PDPN,HOPX,WNT5A
GO: Biological Process	GO:1901201	regulation of extracellular matrix assembly		0.0006735	1	0.01629	0.1318	2	17	ANTXR1,EMILIN1
GO: Biological Process	GO:0090177	establishment of planar polarity involved in neural tube closure		0.0006735	1	0.01629	0.1318	2	17	SFRP2,WNT5A
GO: Biological Process	GO:0033627	cell adhesion mediated by integrin		0.0006896	1	0.01646	0.1332	3	76	SFRP2,COL16A1,ITGB5
GO: Biological Process	GO:0001101	response to acid chemical		0.0007335	1	0.01729	0.1399	5	316	COL3A1,S100A10,COL5A2,COL16A1,PDGFC
GO: Biological Process	GO:0048146	positive regulation of fibroblast proliferation		0.0008008	1	0.01847	0.1495	3	80	FN1,PDGFC,WNT5A
GO: Biological Process	GO:0071230	cellular response to amino acid stimulus		0.0008041	1	0.01847	0.1495	4	184	COL3A1,COL5A2,COL16A1,PDGFC
GO: Biological Process	GO:0042249	establishment of planar polarity of embryonic epithelium		0.0008443	1	0.0187	0.1513	2	19	SFRP2,WNT5A
GO: Biological Process	GO:1904948	midbrain dopaminergic neuron differentiation		0.0008443	1	0.0187	0.1513	2	19	SFRP2,WNT5A
GO: Biological Process	GO:0010935	regulation of macrophage cytokine production		0.0008443	1	0.0187	0.1513	2	19	SPON2,WNT5A
GO: Biological Process	GO:0051216	cartilage development		0.001018	1	0.02228	0.1803	5	340	COL11A1,SFRP2,CTSK,WNT5A,MATN3
GO: Biological Process	GO:0010934	macrophage cytokine production		0.001034	1	0.02236	0.181	2	21	SPON2,WNT5A
GO: Biological Process	GO:0032966	negative regulation of collagen biosynthetic process		0.001136	1	0.02427	0.1965	2	22	FN1,EMILIN1
GO: Biological Process	GO:0000902	cell morphogenesis		0.001166	1	0.02463	0.1994	10	1426	PDPN,ANTXR1,NBL1,S100A10,MFAP2,COL6A3,FN1,CRABP2,CDC42EP3,WNT5A
GO: Biological Process	GO:0010715	regulation of extracellular matrix disassembly		0.001242	1	0.02594	0.21	2	23	PDPN,FAP
GO: Biological Process	GO:0022617	extracellular matrix disassembly		0.001317	1	0.02721	0.2202	3	95	PDPN,FAP,CTSK
GO: Biological Process	GO:0001503	ossification		0.001338	1	0.02732	0.2211	6	540	COL5A2,COL11A1,SFRP2,FN1,CTSK,WNT5A
GO: Biological Process	GO:0045198	establishment of epithelial cell apical/basal polarity		0.001353	1	0.02733	0.2212	2	24	FN1,WNT5A
GO: Biological Process	GO:0022604	regulation of cell morphogenesis		0.001534	1	0.03065	0.2481	5	373	PDPN,S100A10,FN1,CDC42EP3,WNT5A
GO: Biological Process	GO:0061081	positive regulation of myeloid leukocyte cytokine production involved in immune response		0.001589	1	0.0314	0.2541	2	26	SPON2,WNT5A
GO: Biological Process	GO:0010713	negative regulation of collagen metabolic process		0.001713	1	0.03315	0.2683	2	27	FN1,EMILIN1
GO: Biological Process	GO:0035743	CD4-positive, alpha-beta T cell cytokine production		0.001713	1	0.03315	0.2683	2	27	CD55,IL1R1
GO: Biological Process	GO:0048514	blood vessel morphogenesis		0.001809	1	0.03441	0.2785	8	1009	COL3A1,COL8A1,FAP,COL8A2,SFRP2,FN1,EMILIN1,WNT5A
GO: Biological Process	GO:0033622	integrin activation		0.001842	1	0.03441	0.2785	2	28	COL16A1,FN1
GO: Biological Process	GO:1903055	positive regulation of extracellular matrix organization		0.001842	1	0.03441	0.2785	2	28	PDPN,EMILIN1
GO: Biological Process	GO:0060415	muscle tissue morphogenesis		0.001853	1	0.03441	0.2785	3	107	COL3A1,COL11A1,WNT5A
GO: Biological Process	GO:0002718	regulation of cytokine production involved in immune response		0.001954	1	0.0356	0.2882	3	109	IL1R1,SPON2,WNT5A
GO: Biological Process	GO:0051894	positive regulation of focal adhesion assembly		0.001976	1	0.0356	0.2882	2	29	S100A10,COL16A1
GO: Biological Process	GO:0035089	establishment of apical/basal cell polarity		0.001976	1	0.0356	0.2882	2	29	FN1,WNT5A
GO: Biological Process	GO:0007179	transforming growth factor beta receptor signaling pathway		0.002074	1	0.03611	0.2923	4	238	COL3A1,HTRA3,ITGB5,EMILIN1
GO: Biological Process	GO:0003128	heart field specification		0.002114	1	0.03611	0.2923	2	30	FN1,WNT5A
GO: Biological Process	GO:0048570	notochord morphogenesis		0.002114	1	0.03611	0.2923	2	30	COL8A1,WNT5A
GO: Biological Process	GO:0060039	pericardium development		0.002114	1	0.03611	0.2923	2	30	PDPN,WNT5A
GO: Biological Process	GO:0007044	cell-substrate junction assembly		0.002166	1	0.03611	0.2923	3	113	S100A10,COL16A1,FN1
GO: Biological Process	GO:0061162	establishment of monopolar cell polarity		0.002256	1	0.03611	0.2923	2	31	FN1,WNT5A
GO: Biological Process	GO:0007507	heart development		0.002267	1	0.03611	0.2923	8	1046	COL3A1,PDPN,COL11A1,SFRP2,FN1,HOPX,EMILIN1,WNT5A
GO: Biological Process	GO:0048644	muscle organ morphogenesis		0.002277	1	0.03611	0.2923	3	115	COL3A1,COL11A1,WNT5A
GO: Biological Process	GO:2000661	positive regulation of interleukin-1-mediated signaling pathway		0.002279	1	0.03611	0.2923	1	1	IL1R1
GO: Biological Process	GO:0001762	beta-alanine transport		0.002279	1	0.03611	0.2923	1	1	SLC6A6
GO: Biological Process	GO:0061185	negative regulation of dermatome development		0.002279	1	0.03611	0.2923	1	1	SFRP2
GO: Biological Process	GO:0036517	chemoattraction of serotonergic neuron axon		0.002279	1	0.03611	0.2923	1	1	WNT5A
GO: Biological Process	GO:1904934	negative regulation of cell proliferation in midbrain		0.002279	1	0.03611	0.2923	1	1	WNT5A
GO: Biological Process	GO:1904955	planar cell polarity pathway involved in midbrain dopaminergic neuron differentiation		0.002279	1	0.03611	0.2923	1	1	WNT5A
GO: Biological Process	GO:0098609	cell-cell adhesion		0.002377	1	0.03734	0.3022	8	1054	CD55,PDPN,COL8A2,FN1,KIF26B,PCDH7,ITGB5,WNT5A
GO: Biological Process	GO:0061339	establishment or maintenance of monopolar cell polarity		0.002403	1	0.03744	0.303	2	32	FN1,WNT5A
GO: Biological Process	GO:0050900	leukocyte migration		0.002435	1	0.03761	0.3044	6	608	NBL1,FN1,IL1R1,EMILIN1,SDC1,WNT5A
GO: Biological Process	GO:0150115	cell-substrate junction organization		0.002509	1	0.03843	0.311	3	119	S100A10,COL16A1,FN1
GO: Biological Process	GO:0048145	regulation of fibroblast proliferation		0.00263	1	0.03978	0.322	3	121	FN1,PDGFC,WNT5A
GO: Biological Process	GO:0048565	digestive tract development		0.002662	1	0.03978	0.322	4	255	COL3A1,SFRP2,PDGFC,WNT5A
GO: Biological Process	GO:0007167	enzyme linked receptor protein signaling pathway		0.002662	1	0.03978	0.322	9	1326	COL3A1,NBL1,HTRA3,SFRP2,FSTL1,PDGFC,ITGB5,EMILIN1,WNT5A
GO: Biological Process	GO:0030859	polarized epithelial cell differentiation		0.002711	1	0.03986	0.3226	2	34	FN1,WNT5A
GO: Biological Process	GO:0150117	positive regulation of cell-substrate junction organization		0.002711	1	0.03986	0.3226	2	34	S100A10,COL16A1
GO: Biological Process	GO:0048144	fibroblast proliferation		0.002819	1	0.04112	0.3328	3	124	FN1,PDGFC,WNT5A
GO: Biological Process	GO:0061448	connective tissue development		0.002934	1	0.04246	0.3436	5	433	COL11A1,SFRP2,CTSK,WNT5A,MATN3
GO: Biological Process	GO:0002685	regulation of leukocyte migration		0.003015	1	0.0431	0.3489	4	264	NBL1,IL1R1,EMILIN1,WNT5A
GO: Biological Process	GO:0042659	regulation of cell fate specification		0.003035	1	0.0431	0.3489	2	36	SFRP2,WNT5A
GO: Biological Process	GO:0048562	embryonic organ morphogenesis		0.003069	1	0.0431	0.3489	6	637	NBL1,MFAP2,COL8A1,COL11A1,FN1,WNT5A
GO: Biological Process	GO:0001525	angiogenesis		0.003079	1	0.0431	0.3489	7	859	COL8A1,FAP,COL8A2,SFRP2,FN1,EMILIN1,WNT5A
GO: Biological Process	GO:0000904	cell morphogenesis involved in differentiation		0.003096	1	0.0431	0.3489	8	1100	PDPN,ANTXR1,S100A10,MFAP2,COL6A3,FN1,CRABP2,WNT5A
GO: Biological Process	GO:0018149	peptide cross-linking		0.003204	1	0.04428	0.3584	2	37	COL3A1,FN1
GO: Biological Process	GO:0061082	myeloid leukocyte cytokine production		0.003377	1	0.04632	0.3749	2	38	SPON2,WNT5A
GO: Biological Process	GO:0040013	negative regulation of locomotion		0.003492	1	0.047	0.3804	5	451	COL3A1,NBL1,SFRP2,EMILIN1,WNT5A
GO: Biological Process	GO:0043200	response to amino acid		0.003535	1	0.047	0.3804	4	276	COL3A1,COL5A2,COL16A1,PDGFC
GO: Biological Process	GO:2000050	regulation of non-canonical Wnt signaling pathway		0.003554	1	0.047	0.3804	2	39	SFRP2,WNT5A
GO: Biological Process	GO:0002063	chondrocyte development		0.003554	1	0.047	0.3804	2	39	COL11A1,SFRP2
GO: Biological Process	GO:0036342	post-anal tail morphogenesis		0.003554	1	0.047	0.3804	2	39	SFRP2,WNT5A
GO: Biological Process	GO:0051130	positive regulation of cellular component organization		0.003583	1	0.04704	0.3807	9	1386	PDPN,S100A10,COL16A1,FN1,CRABP2,CDC42EP3,EMILIN1,SDC1,WNT5A
GO: Biological Process	GO:0007423	sensory organ development		0.00385	1	0.0497	0.4023	8	1140	NBL1,COL5A2,MFAP2,COL8A1,COL8A2,COL11A1,FN1,WNT5A
GO: Biological Process	GO:0045597	positive regulation of cell differentiation		0.003892	1	0.0497	0.4023	8	1142	SLC6A6,PDPN,NBL1,S100A10,SFRP2,FN1,CRABP2,HOPX
GO: Biological Process	GO:0060028	convergent extension involved in axis elongation		0.003922	1	0.0497	0.4023	2	41	SFRP2,WNT5A
GO: Biological Process	GO:0044087	regulation of cellular component biogenesis		0.004081	1	0.0497	0.4023	8	1151	ANTXR1,S100A10,TMSB10,COL16A1,CDC42EP3,EMILIN1,SDC1,WNT5A
GO: Biological Process	GO:0042060	wound healing		0.004257	1	0.0497	0.4023	6	681	COL3A1,PDPN,FAP,FN1,SDC1,WNT5A
GO: Biological Process	GO:0002702	positive regulation of production of molecular mediator of immune response		0.004292	1	0.0497	0.4023	3	144	IL1R1,SPON2,WNT5A
GO: Biological Process	GO:0090162	establishment of epithelial cell polarity		0.004307	1	0.0497	0.4023	2	43	FN1,WNT5A
GO: Biological Process	GO:0030335	positive regulation of cell migration		0.004349	1	0.0497	0.4023	6	684	PDPN,FN1,PDGFC,IL1R1,WNT5A,LRRC15
GO: Biological Process	GO:0016049	cell growth		0.00438	1	0.0497	0.4023	6	685	S100A10,COL6A3,SFRP2,FN1,CRABP2,WNT5A
GO: Biological Process	GO:0009611	response to wounding		0.004464	1	0.0497	0.4023	7	919	COL3A1,PDPN,FAP,TMSB10,FN1,SDC1,WNT5A
GO: Biological Process	GO:0048593	camera-type eye morphogenesis		0.004477	1	0.0497	0.4023	4	295	COL8A1,COL8A2,FN1,WNT5A
GO: Biological Process	GO:0060599	lateral sprouting involved in mammary gland duct morphogenesis		0.004543	1	0.0497	0.4023	1	2	WNT5A
GO: Biological Process	GO:1901202	negative regulation of extracellular matrix assembly		0.004543	1	0.0497	0.4023	1	2	ANTXR1
GO: Biological Process	GO:1904328	regulation of myofibroblast contraction		0.004543	1	0.0497	0.4023	1	2	PDPN
GO: Biological Process	GO:0036518	chemorepulsion of dopaminergic neuron axon		0.004543	1	0.0497	0.4023	1	2	WNT5A
GO: Biological Process	GO:0051885	positive regulation of timing of anagen		0.004543	1	0.0497	0.4023	1	2	WNT5A
GO: Biological Process	GO:1904933	regulation of cell proliferation in midbrain		0.004543	1	0.0497	0.4023	1	2	WNT5A
GO: Biological Process	GO:1905438	non-canonical Wnt signaling pathway involved in midbrain dopaminergic neuron differentiation		0.004543	1	0.0497	0.4023	1	2	WNT5A
GO: Biological Process	GO:0045992	negative regulation of embryonic development		0.004543	1	0.0497	0.4023	1	2	SFRP2
GO: Biological Process	GO:0061347	planar cell polarity pathway involved in outflow tract morphogenesis		0.004543	1	0.0497	0.4023	1	2	WNT5A
GO: Biological Process	GO:0061348	planar cell polarity pathway involved in ventricular septum morphogenesis		0.004543	1	0.0497	0.4023	1	2	WNT5A
GO: Biological Process	GO:0061349	planar cell polarity pathway involved in cardiac right atrium morphogenesis		0.004543	1	0.0497	0.4023	1	2	WNT5A
GO: Biological Process	GO:0061354	planar cell polarity pathway involved in pericardium morphogenesis		0.004543	1	0.0497	0.4023	1	2	WNT5A
GO: Biological Process	GO:0061350	planar cell polarity pathway involved in cardiac muscle tissue morphogenesis		0.004543	1	0.0497	0.4023	1	2	WNT5A
GO: Biological Process	GO:0060067	cervix development		0.004543	1	0.0497	0.4023	1	2	WNT5A
GO: Biological Process	GO:0046947	hydroxylysine biosynthetic process		0.004543	1	0.0497	0.4023	1	2	PLOD2
GO: Biological Process	GO:0046946	hydroxylysine metabolic process		0.004543	1	0.0497	0.4023	1	2	PLOD2
GO: Biological Process	GO:0060857	establishment of glial blood-brain barrier		0.004543	1	0.0497	0.4023	1	2	MXRA8
GO: Cellular Component	GO:0062023	collagen-containing extracellular matrix		1.172e-15	2.168e-13	1.762e-13	1.022e-12	17	537	COL3A1,S100A10,COL5A2,MFAP2,COL6A3,COL8A1,COL8A2,COL11A1,SFRP2,FBLN2,COL16A1,FN1,EMILIN1,WNT5A,MATN3,LRRC15,MMP23B
GO: Cellular Component	GO:0031012	extracellular matrix		2.715e-15	5.023e-13	1.762e-13	1.022e-12	18	675	COL3A1,S100A10,COL5A2,MFAP2,COL6A3,COL8A1,COL8A2,COL11A1,SFRP2,FBLN2,COL16A1,FN1,EMILIN1,SPON2,WNT5A,MATN3,LRRC15,MMP23B
GO: Cellular Component	GO:0030312	external encapsulating structure		2.858e-15	5.287e-13	1.762e-13	1.022e-12	18	677	COL3A1,S100A10,COL5A2,MFAP2,COL6A3,COL8A1,COL8A2,COL11A1,SFRP2,FBLN2,COL16A1,FN1,EMILIN1,SPON2,WNT5A,MATN3,LRRC15,MMP23B
GO: Cellular Component	GO:0005788	endoplasmic reticulum lumen		2.894e-13	5.353e-11	1.338e-11	7.762e-11	13	329	COL3A1,COL5A2,COL6A3,COL8A1,COL8A2,COL11A1,COL16A1,FN1,FSTL1,PDGFC,WNT5A,MATN3,MXRA8
GO: Cellular Component	GO:0005581	collagen trimer		7.362e-13	1.362e-10	2.724e-11	1.58e-10	9	95	COL3A1,COL5A2,COL6A3,COL8A1,COL8A2,COL11A1,COL16A1,PLOD2,EMILIN1
GO: Cellular Component	GO:0098644	complex of collagen trimers		9.692e-10	1.793e-07	2.988e-08	1.733e-07	5	21	COL3A1,COL5A2,COL8A1,COL11A1,COL16A1
GO: Cellular Component	GO:0005583	fibrillar collagen trimer		1.148e-08	2.124e-06	2.655e-07	1.54e-06	4	12	COL3A1,COL5A2,COL11A1,COL16A1
GO: Cellular Component	GO:0098643	banded collagen fibril		1.148e-08	2.124e-06	2.655e-07	1.54e-06	4	12	COL3A1,COL5A2,COL11A1,COL16A1
GO: Cellular Component	GO:0009986	cell surface		6e-06	0.00111	0.0001233	0.0007154	12	1131	CD55,PDPN,ANTXR1,FAP,PDGFC,IL1R1,CTSK,ITGB5,SDC1,WNT5A,LRRC15,MXRA8
GO: Cellular Component	GO:0031258	lamellipodium membrane		1.893e-05	0.003502	0.0003502	0.002031	3	23	PDPN,ANTXR1,FAP
GO: Cellular Component	GO:0005588	collagen type V trimer		3.031e-05	0.005607	0.0005097	0.002956	2	4	COL5A2,COL16A1
GO: Cellular Component	GO:0099081	supramolecular polymer		6.522e-05	0.01207	0.001005	0.005832	13	1678	COL3A1,CD55,SLC6A6,PDPN,ANTXR1,COL5A2,ARL4C,MFAP2,COL6A3,COL8A1,COL11A1,COL16A1,KIF26B
GO: Cellular Component	GO:0099512	supramolecular fiber		0.000271	0.05014	0.003857	0.02237	12	1670	COL3A1,CD55,SLC6A6,PDPN,ANTXR1,COL5A2,ARL4C,MFAP2,COL6A3,COL11A1,COL16A1,KIF26B
GO: Cellular Component	GO:0016324	apical plasma membrane		0.0005583	0.1033	0.007377	0.04279	6	456	CD55,SLC6A6,PDPN,FAP,FN1,CTSK
GO: Cellular Component	GO:0031527	filopodium membrane		0.0009377	0.1735	0.01156	0.06708	2	20	PDPN,ANTXR1
GO: Cellular Component	GO:0009897	external side of plasma membrane		0.001459	0.2699	0.01687	0.09785	6	549	CD55,PDPN,ANTXR1,IL1R1,CTSK,SDC1
GO: Cellular Component	GO:0045177	apical part of cell		0.001643	0.304	0.01687	0.09787	6	562	CD55,SLC6A6,PDPN,FAP,FN1,CTSK
GO: Cellular Component	GO:0030935	sheet-forming collagen trimer		0.00228	0.4218	0.01687	0.09787	1	1	COL8A1
GO: Cellular Component	GO:0005591	collagen type VIII trimer		0.00228	0.4218	0.01687	0.09787	1	1	COL8A1
GO: Cellular Component	GO:0005598	short-chain collagen trimer		0.00228	0.4218	0.01687	0.09787	1	1	COL8A1
GO: Cellular Component	GO:0005597	collagen type XVI trimer		0.00228	0.4218	0.01687	0.09787	1	1	COL16A1
GO: Cellular Component	GO:0005586	collagen type III trimer		0.00228	0.4218	0.01687	0.09787	1	1	COL3A1
GO: Cellular Component	GO:1990971	EMILIN complex		0.00228	0.4218	0.01687	0.09787	1	1	EMILIN1
GO: Cellular Component	GO:0098646	collagen sheet		0.00228	0.4218	0.01687	0.09787	1	1	COL8A1
GO: Cellular Component	GO:0098637	protein complex involved in cell-matrix adhesion		0.00228	0.4218	0.01687	0.09787	1	1	EMILIN1
GO: Cellular Component	GO:0031253	cell projection membrane		0.002552	0.4721	0.01752	0.1016	5	419	SLC6A6,PDPN,ANTXR1,FAP,MXRA8
GO: Cellular Component	GO:0008305	integrin complex		0.002557	0.4731	0.01752	0.1016	2	33	ITGB5,EMILIN1
GO: Cellular Component	GO:0030175	filopodium		0.002696	0.4987	0.01781	0.1033	3	122	PDPN,ANTXR1,ARL4C
GO: Cellular Component	GO:0005604	basement membrane		0.003226	0.5967	0.02058	0.1193	3	130	COL8A1,COL8A2,FN1
GO: Cellular Component	GO:0098636	protein complex involved in cell adhesion		0.00338	0.6253	0.02084	0.1209	2	38	ITGB5,EMILIN1
GO: Cellular Component	GO:0005592	collagen type XI trimer		0.004545	0.8408	0.02628	0.1524	1	2	COL11A1
GO: Cellular Component	GO:0034684	integrin alphav-beta5 complex		0.004545	0.8408	0.02628	0.1524	1	2	ITGB5
GO: Cellular Component	GO:0031528	microvillus membrane		0.004712	0.8718	0.02642	0.1532	2	45	SLC6A6,PDPN
GO: Cellular Component	GO:0061851	leading edge of lamellipodium		0.00681	1	0.03315	0.1923	1	3	PDPN
GO: Cellular Component	GO:0005589	collagen type VI trimer		0.00681	1	0.03315	0.1923	1	3	COL6A3
GO: Cellular Component	GO:1990665	AnxA2-p11 complex		0.00681	1	0.03315	0.1923	1	3	S100A10
GO: Cellular Component	GO:0034668	integrin alpha4-beta1 complex		0.00681	1	0.03315	0.1923	1	3	EMILIN1
GO: Cellular Component	GO:0098647	collagen beaded filament		0.00681	1	0.03315	0.1923	1	3	COL6A3
GO: Cellular Component	GO:0097478	leaflet of membrane bilayer		0.00841	1	0.0389	0.2256	6	785	CD55,PDPN,ANTXR1,IL1R1,CTSK,SDC1
GO: Cellular Component	GO:0098552	side of membrane		0.00841	1	0.0389	0.2256	6	785	CD55,PDPN,ANTXR1,IL1R1,CTSK,SDC1
Pathway	M5889	Ensemble of genes encoding extracellular matrix and extracellular matrix-associated proteins	MSigDB C2 BIOCARTA (v7.5.1)	7.395e-18	2.877e-15	2.877e-15	1.882e-14	24	1026	COL3A1,S100A10,COL5A2,MFAP2,COL6A3,HTRA3,COL8A1,COL8A2,COL11A1,SFRP2,FBLN2,COL16A1,FN1,FSTL1,PDGFC,S100A16,PLOD2,CTSK,EMILIN1,SDC1,SPON2,WNT5A,MATN3,MMP23B
Pathway	1270244	Extracellular matrix organization	BioSystems: REACTOME	1.339e-15	5.21e-13	2.605e-13	1.704e-12	15	297	COL3A1,COL5A2,MFAP2,COL6A3,COL8A1,COL8A2,COL11A1,FBLN2,COL16A1,FN1,PLOD2,CTSK,ITGB5,SDC1,MATN3
Pathway	M5884	Ensemble of genes encoding core extracellular matrix including ECM glycoproteins, collagens and proteoglycans	MSigDB C2 BIOCARTA (v7.5.1)	3.588e-13	1.396e-10	3.971e-11	2.598e-10	13	275	COL3A1,COL5A2,MFAP2,COL6A3,COL8A1,COL8A2,COL11A1,FBLN2,COL16A1,FN1,EMILIN1,SPON2,MATN3
Pathway	M160	Integrins in angiogenesis	MSigDB C2 BIOCARTA (v7.5.1)	4.676e-13	1.819e-10	3.971e-11	2.598e-10	9	74	COL3A1,COL5A2,COL6A3,COL8A1,COL8A2,COL11A1,COL16A1,FN1,SDC1
Pathway	M198	Syndecan-1-mediated signaling events	MSigDB C2 BIOCARTA (v7.5.1)	5.104e-13	1.985e-10	3.971e-11	2.598e-10	8	46	COL3A1,COL5A2,COL6A3,COL8A1,COL8A2,COL11A1,COL16A1,SDC1
Pathway	1270246	Collagen biosynthesis and modifying enzymes	BioSystems: REACTOME	1.759e-11	6.841e-09	1.14e-09	7.459e-09	8	70	COL3A1,COL5A2,COL6A3,COL8A1,COL8A2,COL11A1,COL16A1,PLOD2
Pathway	M3005	Genes encoding collagen proteins	MSigDB C2 BIOCARTA (v7.5.1)	3.189e-11	1.24e-08	1.772e-09	1.159e-08	7	44	COL3A1,COL5A2,COL6A3,COL8A1,COL8A2,COL11A1,COL16A1
Pathway	1470926	Collagen chain trimerization	BioSystems: REACTOME	5.201e-11	2.023e-08	2.529e-09	1.654e-08	7	47	COL3A1,COL5A2,COL6A3,COL8A1,COL8A2,COL11A1,COL16A1
Pathway	1270245	Collagen formation	BioSystems: REACTOME	1.81e-10	7.043e-08	7.825e-09	5.119e-08	8	93	COL3A1,COL5A2,COL6A3,COL8A1,COL8A2,COL11A1,COL16A1,PLOD2
Pathway	P00034	Integrin signalling pathway	PantherDB	7.856e-10	3.056e-07	3.056e-08	1.999e-07	9	167	COL3A1,COL5A2,COL6A3,COL8A1,COL8A2,COL11A1,COL16A1,FN1,ITGB5
Pathway	M7098	ECM-receptor interaction	MSigDB C2 BIOCARTA (v7.5.1)	3.47e-09	1.35e-06	1.227e-07	8.028e-07	7	84	COL3A1,COL5A2,COL6A3,COL11A1,FN1,ITGB5,SDC1
Pathway	1270247	Assembly of collagen fibrils and other multimeric structures	BioSystems: REACTOME	1.656e-08	6.442e-06	5.369e-07	3.512e-06	6	60	COL3A1,COL5A2,COL6A3,COL8A1,COL8A2,COL11A1
Pathway	M39565	miRNA targets in ECM and membrane receptors	MSigDB C2 BIOCARTA (v7.5.1)	1.317e-07	5.124e-05	3.941e-06	2.578e-05	5	43	COL3A1,COL5A2,COL6A3,FN1,ITGB5
Pathway	M18	Beta1 integrin cell surface interactions	MSigDB C2 BIOCARTA (v7.5.1)	1.166e-06	0.0004534	3.239e-05	0.0002119	5	66	COL3A1,COL5A2,COL6A3,COL11A1,FN1
Pathway	M7253	Focal adhesion	MSigDB C2 BIOCARTA (v7.5.1)	1.331e-06	0.0005177	3.452e-05	0.0002258	7	199	COL3A1,COL5A2,COL6A3,COL11A1,FN1,PDGFC,ITGB5
Pathway	M5885	Ensemble of genes encoding ECM-associated proteins including ECM-affilaited proteins, ECM regulators and secreted factors	MSigDB C2 BIOCARTA (v7.5.1)	5.427e-06	0.002111	0.0001319	0.0008632	11	751	S100A10,HTRA3,SFRP2,FSTL1,PDGFC,S100A16,PLOD2,CTSK,SDC1,WNT5A,MMP23B
Pathway	M212	Beta5 beta6 beta7 and beta8 integrin cell surface interactions	MSigDB C2 BIOCARTA (v7.5.1)	1.439e-05	0.005598	0.0003293	0.002154	3	17	FN1,ITGB5,SDC1
Pathway	M3008	Genes encoding structural ECM glycoproteins	MSigDB C2 BIOCARTA (v7.5.1)	1.816e-05	0.007062	0.0003924	0.002567	6	196	MFAP2,FBLN2,FN1,EMILIN1,SPON2,MATN3
Pathway	83068	ECM-receptor interaction	BioSystems: KEGG	8.577e-05	0.03336	0.001756	0.01149	4	82	COL6A3,FN1,ITGB5,SDC1
Pathway	1270252	Molecules associated with elastic fibres	BioSystems: REACTOME	9.253e-05	0.03599	0.0018	0.01177	3	31	MFAP2,FBLN2,ITGB5
Pathway	172847	Protein digestion and absorption	BioSystems: KEGG	0.0001233	0.04795	0.002283	0.01494	4	90	COL3A1,COL5A2,COL6A3,COL11A1
Pathway	M39719	Focal adhesion: PI3K-Akt-mTOR-signaling pathway	MSigDB C2 BIOCARTA (v7.5.1)	0.0002264	0.08809	0.003911	0.02558	6	309	COL3A1,COL5A2,COL11A1,FN1,PDGFC,ITGB5
Pathway	1270251	Elastic fibre formation	BioSystems: REACTOME	0.0002312	0.08994	0.003911	0.02558	3	42	MFAP2,FBLN2,ITGB5
Pathway	M5883	Genes encoding secreted soluble factors	MSigDB C2 BIOCARTA (v7.5.1)	0.0003964	0.1542	0.006426	0.04204	6	343	S100A10,SFRP2,FSTL1,PDGFC,S100A16,WNT5A
Pathway	1269608	Negative regulation of TCF-dependent signaling by WNT ligand antagonists	BioSystems: REACTOME	0.0008207	0.3193	0.01277	0.08354	2	15	SFRP2,WNT5A
Pathway	1270260	Integrin cell surface interactions	BioSystems: REACTOME	0.0009587	0.373	0.01434	0.09384	3	68	COL16A1,FN1,ITGB5
Pathway	M39421	miR-509-3p alteration of YAP1/ECM axis	MSigDB C2 BIOCARTA (v7.5.1)	0.001327	0.5162	0.01912	0.1251	2	19	COL3A1,FN1
Pathway	1270255	Syndecan interactions	BioSystems: REACTOME	0.001472	0.5725	0.02045	0.1338	2	20	ITGB5,SDC1
Pathway	83067	Focal adhesion	BioSystems: KEGG	0.002445	0.9511	0.03194	0.209	4	199	COL6A3,FN1,PDGFC,ITGB5
Pathway	M39402	Focal adhesion	MSigDB C2 BIOCARTA (v7.5.1)	0.002581	1	0.03194	0.209	4	202	COL5A2,FN1,PDGFC,ITGB5
Pathway	167324	Amoebiasis	BioSystems: KEGG	0.002586	1	0.03194	0.209	3	96	COL3A1,FN1,IL1R1
Pathway	782000	Proteoglycans in cancer	BioSystems: KEGG	0.002628	1	0.03194	0.209	4	203	FN1,ITGB5,SDC1,WNT5A
Pathway	M39641	Inflammatory response pathway	MSigDB C2 BIOCARTA (v7.5.1)	0.003995	1	0.04709	0.3081	2	33	COL3A1,FN1

## Sheet: Epithelial-C1
Category	ID	Name	Source	p-value	q-value Bonferroni	q-value FDR B&H	q-value FDR B&Y	Hit Count in Query List	Hit Count in Genome	Hit in Query List
GO: Molecular Function	GO:0044548	S100 protein binding		0.0001954	0.02305	0.01958	0.1048	2	16	S100A6,S100A11
GO: Molecular Function	GO:0048306	calcium-dependent protein binding		0.0003318	0.03916	0.01958	0.1048	3	104	S100A4,S100A6,S100A11
GO: Molecular Function	GO:0005509	calcium ion binding		0.000532	0.06278	0.02093	0.112	6	815	CAPN8,S100A4,S100A6,S100A11,EFHD2,REG4
GO: Biological Process	GO:2001199	negative regulation of dendritic cell differentiation		3.915e-05	0.02878	0.02878	0.2066	2	8	TMEM176A,TMEM176B
Pathway	M5885	Ensemble of genes encoding ECM-associated proteins including ECM-affilaited proteins, ECM regulators and secreted factors	MSigDB C2 BIOCARTA (v7.5.1)	0.0001375	0.02599	0.02599	0.1513	6	751	S100A4,S100A6,S100A11,REG4,MUC1,CTSE

## Sheet: Epithelial-C2
Category	ID	Name	Source	p-value	q-value Bonferroni	q-value FDR B&H	q-value FDR B&Y	Hit Count in Query List	Hit Count in Genome	Hit in Query List
GO: Biological Process	GO:0031581	hemidesmosome assembly		2.568e-07	0.0002766	0.0002766	0.002091	3	13	ITGA6,LAMB3,LAMC2
GO: Biological Process	GO:0030198	extracellular matrix organization		8.782e-05	0.09459	0.02461	0.1861	5	468	ITGA6,LAMB3,LAMC2,ITGB6,CAPN2
GO: Biological Process	GO:0043062	extracellular structure organization		8.871e-05	0.09554	0.02461	0.1861	5	469	ITGA6,LAMB3,LAMC2,ITGB6,CAPN2
GO: Biological Process	GO:0045229	external encapsulating structure organization		9.142e-05	0.09846	0.02461	0.1861	5	472	ITGA6,LAMB3,LAMC2,ITGB6,CAPN2
GO: Biological Process	GO:0007044	cell-substrate junction assembly		0.000197	0.2121	0.0353	0.2669	3	113	ITGA6,LAMB3,LAMC2
GO: Biological Process	GO:0048703	embryonic viscerocranium morphogenesis		0.0002074	0.2234	0.0353	0.2669	3	115	TINAGL1,GFPT1,DHRS9
GO: Biological Process	GO:0150115	cell-substrate junction organization		0.0002294	0.2471	0.0353	0.2669	3	119	ITGA6,LAMB3,LAMC2
GO: Cellular Component	GO:0005610	laminin-5 complex		5.898e-06	0.0009082	0.0009082	0.005102	2	4	LAMB3,LAMC2
GO: Cellular Component	GO:0043256	laminin complex		0.0001025	0.01579	0.007163	0.04024	2	15	LAMB3,LAMC2
GO: Cellular Component	GO:0062023	collagen-containing extracellular matrix		0.0001678	0.02585	0.007163	0.04024	5	537	TINAGL1,ITGA6,F3,LAMB3,LAMC2
GO: Cellular Component	GO:0009897	external side of plasma membrane		0.0001861	0.02865	0.007163	0.04024	5	549	CD55,ITGA6,F3,ITGB6,CAPN2
GO: Cellular Component	GO:0005604	basement membrane		0.000298	0.0459	0.00918	0.05157	3	130	ITGA6,LAMB3,LAMC2
GO: Cellular Component	GO:0031012	extracellular matrix		0.000483	0.07439	0.009814	0.05513	5	675	TINAGL1,ITGA6,F3,LAMB3,LAMC2
GO: Cellular Component	GO:0030312	external encapsulating structure		0.0004896	0.0754	0.009814	0.05513	5	677	TINAGL1,ITGA6,F3,LAMB3,LAMC2
GO: Cellular Component	GO:0008305	integrin complex		0.0005098	0.07852	0.009814	0.05513	2	33	ITGA6,ITGB6
GO: Cellular Component	GO:0098636	protein complex involved in cell adhesion		0.0006767	0.1042	0.01158	0.06505	2	38	ITGA6,ITGB6
GO: Cellular Component	GO:0097478	leaflet of membrane bilayer		0.000958	0.1475	0.01306	0.07335	5	785	CD55,ITGA6,F3,ITGB6,CAPN2
GO: Cellular Component	GO:0098552	side of membrane		0.000958	0.1475	0.01306	0.07335	5	785	CD55,ITGA6,F3,ITGB6,CAPN2
GO: Cellular Component	GO:0034676	integrin alpha6-beta4 complex		0.001017	0.1567	0.01306	0.07335	1	1	ITGA6
GO: Cellular Component	GO:0005607	laminin-2 complex		0.002032	0.3129	0.02235	0.1256	1	2	LAMC2
GO: Cellular Component	GO:0034685	integrin alphav-beta6 complex		0.002032	0.3129	0.02235	0.1256	1	2	ITGB6
GO: Cellular Component	GO:1905286	serine-type peptidase complex		0.003047	0.4692	0.02932	0.1647	1	3	F3
GO: Cellular Component	GO:1902937	inward rectifier potassium channel complex		0.003047	0.4692	0.02932	0.1647	1	3	KCNK1
GO: Cellular Component	GO:0009986	cell surface		0.004754	0.732	0.04306	0.2419	5	1131	CD55,ITGA6,F3,ITGB6,CAPN2
Pathway	M158	Alpha6 beta4 integrin-ligand interactions	MSigDB C2 BIOCARTA (v7.5.1)	3.185e-07	8.28e-05	4.14e-05	0.0002542	3	11	ITGA6,LAMB3,LAMC2
Pathway	1270240	Type I hemidesmosome assembly	BioSystems: REACTOME	3.185e-07	8.28e-05	4.14e-05	0.0002542	3	11	ITGA6,LAMB3,LAMC2
Pathway	83068	ECM-receptor interaction	BioSystems: KEGG	3.513e-06	0.0009134	0.0001632	0.001002	4	82	ITGA6,LAMB3,LAMC2,ITGB6
Pathway	M7098	ECM-receptor interaction	MSigDB C2 BIOCARTA (v7.5.1)	3.869e-06	0.001006	0.0001632	0.001002	4	84	ITGA6,LAMB3,LAMC2,ITGB6
Pathway	1270253	Laminin interactions	BioSystems: REACTOME	4.388e-06	0.001141	0.0001632	0.001002	3	25	ITGA6,LAMB3,LAMC2
Pathway	83067	Focal adhesion	BioSystems: KEGG	4.666e-06	0.001213	0.0001632	0.001002	5	199	ITGA6,LAMB3,LAMC2,ITGB6,CAPN2
Pathway	M7253	Focal adhesion	MSigDB C2 BIOCARTA (v7.5.1)	4.666e-06	0.001213	0.0001632	0.001002	5	199	ITGA6,LAMB3,LAMC2,ITGB6,CAPN2
Pathway	M39402	Focal adhesion	MSigDB C2 BIOCARTA (v7.5.1)	5.02e-06	0.001305	0.0001632	0.001002	5	202	ITGA6,LAMB3,LAMC2,ITGB6,CAPN2
Pathway	M39503	Alpha 6 beta 4 signaling pathway	MSigDB C2 BIOCARTA (v7.5.1)	1.238e-05	0.00322	0.0003578	0.002197	3	35	ITGA6,LAMB3,LAMC2
Pathway	1270254	Non-integrin membrane-ECM interactions	BioSystems: REACTOME	2.663e-05	0.006923	0.0006728	0.004131	3	45	ITGA6,LAMB3,LAMC2
Pathway	M239	a6b1 and a6b4 Integrin signaling	MSigDB C2 BIOCARTA (v7.5.1)	2.846e-05	0.0074	0.0006728	0.004131	3	46	ITGA6,LAMB3,LAMC2
Pathway	1270244	Extracellular matrix organization	BioSystems: REACTOME	3.247e-05	0.008443	0.0007036	0.00432	5	297	ITGA6,LAMB3,LAMC2,ITGB6,CAPN2
Pathway	P00034	Integrin signalling pathway	PantherDB	5.852e-05	0.01522	0.001099	0.006746	4	167	ITGA6,LAMB3,LAMC2,ITGB6
Pathway	1270248	Anchoring fibril formation	BioSystems: REACTOME	5.916e-05	0.01538	0.001099	0.006746	2	9	LAMB3,LAMC2
Pathway	1270247	Assembly of collagen fibrils and other multimeric structures	BioSystems: REACTOME	6.342e-05	0.01649	0.001099	0.00675	3	60	ITGA6,LAMB3,LAMC2
Pathway	M18	Beta1 integrin cell surface interactions	MSigDB C2 BIOCARTA (v7.5.1)	8.439e-05	0.02194	0.001371	0.00842	3	66	ITGA6,LAMB3,LAMC2
Pathway	M3228	Small cell lung cancer	MSigDB C2 BIOCARTA (v7.5.1)	0.0001731	0.04501	0.002501	0.01535	3	84	ITGA6,LAMB3,LAMC2
Pathway	83118	Small cell lung cancer	BioSystems: KEGG	0.0001731	0.04501	0.002501	0.01535	3	84	ITGA6,LAMB3,LAMC2
Pathway	1270232	Cell junction organization	BioSystems: REACTOME	0.0002055	0.05343	0.002812	0.01727	3	89	ITGA6,LAMB3,LAMC2
Pathway	1270245	Collagen formation	BioSystems: REACTOME	0.000234	0.06085	0.003042	0.01868	3	93	ITGA6,LAMB3,LAMC2
Pathway	M39834	Small cell lung cancer	MSigDB C2 BIOCARTA (v7.5.1)	0.0002732	0.07103	0.003382	0.02077	3	98	ITGA6,LAMB3,LAMC2
Pathway	1457800	MET activates PTK2 signaling	BioSystems: REACTOME	0.0003095	0.08048	0.003658	0.02246	2	20	LAMB3,LAMC2
Pathway	M39577	Integrin-mediated cell adhesion	MSigDB C2 BIOCARTA (v7.5.1)	0.0003255	0.08462	0.003679	0.02259	3	104	ITGA6,ITGB6,CAPN2
Pathway	1270257	Degradation of the extracellular matrix	BioSystems: REACTOME	0.0004046	0.1052	0.00432	0.02652	3	112	LAMB3,LAMC2,CAPN2
Pathway	169642	Toxoplasmosis	BioSystems: KEGG	0.0004153	0.108	0.00432	0.02652	3	113	ITGA6,LAMB3,LAMC2
Pathway	M47	Integrin family cell surface interactions	MSigDB C2 BIOCARTA (v7.5.1)	0.000527	0.137	0.00527	0.03236	2	26	ITGA6,ITGB6
Pathway	M39719	Focal adhesion: PI3K-Akt-mTOR-signaling pathway	MSigDB C2 BIOCARTA (v7.5.1)	0.0006201	0.1612	0.005971	0.03666	4	309	ITGA6,LAMB3,LAMC2,ITGB6
Pathway	1270231	Cell-Cell communication	BioSystems: REACTOME	0.0006835	0.1777	0.006347	0.03897	3	134	ITGA6,LAMB3,LAMC2
Pathway	1457799	MET promotes cell motility	BioSystems: REACTOME	0.0007511	0.1953	0.006734	0.04134	2	31	LAMB3,LAMC2
Pathway	692234	PI3K-Akt signaling pathway	BioSystems: KEGG	0.0009071	0.2358	0.00786	0.04826	4	342	ITGA6,LAMB3,LAMC2,ITGB6
Pathway	M39736	PI3K-Akt signaling pathway	MSigDB C2 BIOCARTA (v7.5.1)	0.0009371	0.2437	0.00786	0.04826	4	345	ITGA6,LAMB3,LAMC2,ITGB6
Pathway	PW:0000286	integrin signaling	Pathway Ontology	0.001129	0.2936	0.009175	0.05634	2	38	ITGA6,ITGB6
Pathway	M5887	Genes encoding structural components of basement membranes	MSigDB C2 BIOCARTA (v7.5.1)	0.001251	0.3253	0.009857	0.06052	2	40	LAMB3,LAMC2
Pathway	M3008	Genes encoding structural ECM glycoproteins	MSigDB C2 BIOCARTA (v7.5.1)	0.002047	0.5321	0.01565	0.09609	3	196	TINAGL1,LAMB3,LAMC2
Pathway	M39649	Complement and coagulation cascades	MSigDB C2 BIOCARTA (v7.5.1)	0.002704	0.703	0.02008	0.1233	2	59	CD55,F3
Pathway	1270260	Integrin cell surface interactions	BioSystems: REACTOME	0.003574	0.9294	0.02363	0.1451	2	68	ITGA6,ITGB6
Pathway	1457794	Signaling by MET	BioSystems: REACTOME	0.003678	0.9563	0.02363	0.1451	2	69	LAMB3,LAMC2
Pathway	M16894	Complement and coagulation cascades	MSigDB C2 BIOCARTA (v7.5.1)	0.003678	0.9563	0.02363	0.1451	2	69	CD55,F3
Pathway	142431	pyrimidine ribonucleosides degradation	BioSystems: BIOCYC	0.003963	1	0.02363	0.1451	1	3	CDA
Pathway	782394	pyrimidine ribonucleosides salvage I	BioSystems: BIOCYC	0.003963	1	0.02363	0.1451	1	3	CDA
Pathway	P02774	Salvage pyrimidine deoxyribonucleotides	PantherDB	0.003963	1	0.02363	0.1451	1	3	CDA
Pathway	PW:0000183	the proteolytic involving calcium-dependent proteases	Pathway Ontology	0.003963	1	0.02363	0.1451	1	3	CAPN2
Pathway	1268832	Tandem of pore domain in a weak inwardly rectifying K+ channels (TWIK)	BioSystems: REACTOME	0.003963	1	0.02363	0.1451	1	3	KCNK1
Pathway	117293	Arrhythmogenic right ventricular cardiomyopathy (ARVC)	BioSystems: KEGG	0.003998	1	0.02363	0.1451	2	72	ITGA6,ITGB6
Pathway	M16376	Arrhythmogenic right ventricular cardiomyopathy (ARVC)	MSigDB C2 BIOCARTA (v7.5.1)	0.004218	1	0.02437	0.1496	2	74	ITGA6,ITGB6
Pathway	M39462	Arrhythmogenic right ventricular cardiomyopathy	MSigDB C2 BIOCARTA (v7.5.1)	0.004444	1	0.02512	0.1542	2	76	ITGA6,ITGB6
Pathway	132956	Metabolic pathways	BioSystems: KEGG	0.004564	1	0.02525	0.155	6	1272	GUK1,MBOAT2,GFPT1,CDA,DHRS9,GALNT5
Pathway	83073	Complement and coagulation cascades	BioSystems: KEGG	0.004793	1	0.02596	0.1594	2	79	CD55,F3
Pathway	114229	Hypertrophic cardiomyopathy (HCM)	BioSystems: KEGG	0.005277	1	0.02659	0.1633	2	83	ITGA6,ITGB6
Pathway	M8728	Hypertrophic cardiomyopathy (HCM)	MSigDB C2 BIOCARTA (v7.5.1)	0.005277	1	0.02659	0.1633	2	83	ITGA6,ITGB6
Pathway	P02757	O-antigen biosynthesis	PantherDB	0.005281	1	0.02659	0.1633	1	4	GFPT1
Pathway	M5884	Ensemble of genes encoding core extracellular matrix including ECM glycoproteins, collagens and proteoglycans	MSigDB C2 BIOCARTA (v7.5.1)	0.005319	1	0.02659	0.1633	3	275	TINAGL1,LAMB3,LAMC2
Pathway	M6856	Hematopoietic cell lineage	MSigDB C2 BIOCARTA (v7.5.1)	0.005784	1	0.02837	0.1742	2	87	CD55,ITGA6
Pathway	M835	Dilated cardiomyopathy	MSigDB C2 BIOCARTA (v7.5.1)	0.006177	1	0.02859	0.1755	2	90	ITGA6,ITGB6
Pathway	121494	Dilated cardiomyopathy	BioSystems: KEGG	0.006177	1	0.02859	0.1755	2	90	ITGA6,ITGB6
Pathway	782392	pyrimidine deoxyribonucleosides salvage	BioSystems: BIOCYC	0.006597	1	0.02859	0.1755	1	5	CDA
Pathway	1270228	Abacavir metabolism	BioSystems: REACTOME	0.006597	1	0.02859	0.1755	1	5	GUK1
Pathway	142304	UDP-N-acetyl-D-glucosamine biosynthesis II	BioSystems: BIOCYC	0.006597	1	0.02859	0.1755	1	5	GFPT1
Pathway	782401	pyrimidine deoxyribonucleosides degradation	BioSystems: BIOCYC	0.006597	1	0.02859	0.1755	1	5	CDA
Pathway	1269369	Extrinsic Pathway of Fibrin Clot Formation	BioSystems: REACTOME	0.006597	1	0.02859	0.1755	1	5	F3
Pathway	167324	Amoebiasis	BioSystems: KEGG	0.007	1	0.02948	0.181	2	96	LAMB3,LAMC2
Pathway	83078	Hematopoietic cell lineage	BioSystems: KEGG	0.007142	1	0.02948	0.181	2	97	CD55,ITGA6
Pathway	1270133	Metabolism of nucleotides	BioSystems: REACTOME	0.007142	1	0.02948	0.181	2	97	GUK1,CDA
Pathway	782398	pyrimidine ribonucleosides degradation	BioSystems: BIOCYC	0.007911	1	0.03164	0.1943	1	6	CDA
Pathway	P02756	N-acetylglucosamine metabolism	PantherDB	0.007911	1	0.03164	0.1943	1	6	GFPT1
Pathway	M12868	Pathways in cancer	MSigDB C2 BIOCARTA (v7.5.1)	0.008438	1	0.03324	0.2041	3	325	ITGA6,LAMB3,LAMC2
Pathway	PW:0000559	hexosamine biosynthetic	Pathway Ontology	0.009224	1	0.03579	0.2198	1	7	GFPT1
Pathway	1268718	Synthesis of UDP-N-acetyl-glucosamine	BioSystems: REACTOME	0.01054	1	0.04028	0.2473	1	8	GFPT1
Pathway	M39823	Hippo-Merlin signaling dysregulation	MSigDB C2 BIOCARTA (v7.5.1)	0.01128	1	0.0425	0.2609	2	123	ITGA6,ITGB6
Pathway	M39708	Macrophage markers	MSigDB C2 BIOCARTA (v7.5.1)	0.01184	1	0.04399	0.2701	1	9	F3
Pathway	1270226	Abacavir transport and metabolism	BioSystems: REACTOME	0.01315	1	0.04749	0.2916	1	10	GUK1
Pathway	P02771	Pyrimidine Metabolism	PantherDB	0.01315	1	0.04749	0.2916	1	10	CDA

## Sheet: Epithelial-C3
Category	ID	Name	Source	p-value	q-value Bonferroni	q-value FDR B&H	q-value FDR B&Y	Hit Count in Query List	Hit Count in Genome	Hit in Query List
GO: Molecular Function	GO:0042834	peptidoglycan binding		4.067e-09	1.302e-07	7.535e-08	3.058e-07	3	21	REG1B,REG3A,REG1A
GO: Molecular Function	GO:0070492	oligosaccharide binding		4.709e-09	1.507e-07	7.535e-08	3.058e-07	3	22	REG1B,REG3A,REG1A
GO: Molecular Function	GO:0005539	glycosaminoglycan binding		9.397e-06	0.0003007	0.0001002	0.0004068	3	266	REG1B,REG3A,REG1A
GO: Molecular Function	GO:0030246	carbohydrate binding		1.546e-05	0.0004946	0.0001236	0.0005018	3	314	REG1B,REG3A,REG1A
GO: Molecular Function	GO:0008083	growth factor activity		0.0004679	0.01497	0.002995	0.01215	2	177	REG1B,REG1A
GO: Molecular Function	GO:0019903	protein phosphatase binding		0.001092	0.03495	0.005825	0.02364	2	271	REG1B,REG1A
GO: Molecular Function	GO:0033265	choline binding		0.001409	0.04507	0.005901	0.02395	1	7	CRP
GO: Molecular Function	GO:0019902	phosphatase binding		0.001595	0.05103	0.005901	0.02395	2	328	REG1B,REG1A
GO: Molecular Function	GO:0001849	complement component C1q complex binding		0.002012	0.06438	0.005901	0.02395	1	10	CRP
GO: Molecular Function	GO:0038023	signaling receptor activity		0.002062	0.06598	0.005901	0.02395	3	1628	REG1B,REG3A,REG1A
GO: Molecular Function	GO:0060089	molecular transducer activity		0.002062	0.06598	0.005901	0.02395	3	1628	REG1B,REG3A,REG1A
GO: Molecular Function	GO:0008142	oxysterol binding		0.002213	0.07081	0.005901	0.02395	1	11	CRP
GO: Molecular Function	GO:0005102	signaling receptor binding		0.003472	0.1111	0.008547	0.03469	3	1945	REG1B,CRP,REG1A
GO: Molecular Function	GO:0048018	receptor ligand activity		0.004097	0.1311	0.008903	0.03613	2	529	REG1B,REG1A
GO: Molecular Function	GO:0030546	signaling receptor activator activity		0.004173	0.1335	0.008903	0.03613	2	534	REG1B,REG1A
GO: Molecular Function	GO:0030545	signaling receptor regulator activity		0.004958	0.1587	0.009644	0.03914	2	583	REG1B,REG1A
GO: Molecular Function	GO:0001846	opsonin binding		0.005224	0.1672	0.009644	0.03914	1	26	CRP
GO: Molecular Function	GO:0046790	virion binding		0.005425	0.1736	0.009644	0.03914	1	27	CRP
GO: Molecular Function	GO:0030169	low-density lipoprotein particle binding		0.005826	0.1864	0.009812	0.03982	1	29	CRP
GO: Molecular Function	GO:0050750	low-density lipoprotein particle receptor binding		0.006828	0.2185	0.01092	0.04434	1	34	CRP
GO: Molecular Function	GO:0001848	complement binding		0.007629	0.2441	0.01139	0.04622	1	38	CRP
GO: Molecular Function	GO:0070325	lipoprotein particle receptor binding		0.007829	0.2505	0.01139	0.04622	1	39	CRP
GO: Molecular Function	GO:0071813	lipoprotein particle binding		0.009029	0.2889	0.01204	0.04886	1	45	CRP
GO: Molecular Function	GO:0071814	protein-lipid complex binding		0.009029	0.2889	0.01204	0.04886	1	45	CRP
GO: Molecular Function	GO:0015485	cholesterol binding		0.01282	0.4103	0.01641	0.06662	1	64	CRP
GO: Molecular Function	GO:0032934	sterol binding		0.01482	0.4741	0.01823	0.07401	1	74	CRP
GO: Molecular Function	GO:0043178	alcohol binding		0.02157	0.6902	0.02556	0.1037	1	108	CRP
GO: Molecular Function	GO:0005496	steroid binding		0.0275	0.8799	0.03142	0.1275	1	138	CRP
GO: Molecular Function	GO:0019838	growth factor binding		0.03516	1	0.0388	0.1575	1	177	REG3A
GO: Biological Process	GO:0044278	cell wall disruption in another organism		1.087e-11	3.534e-09	3.534e-09	2.248e-08	3	4	REG1B,REG3A,REG1A
GO: Biological Process	GO:0007494	midgut development		5.498e-09	1.787e-06	6.732e-07	4.283e-06	3	24	REG1B,REG3A,REG1A
GO: Biological Process	GO:0035821	modulation of process of another organism		6.214e-09	2.019e-06	6.732e-07	4.283e-06	4	185	REG1B,CRP,REG3A,REG1A
GO: Biological Process	GO:1904697	regulation of acinar cell proliferation		2.809e-08	9.13e-06	1.014e-06	6.455e-06	2	2	REG1B,REG1A
GO: Biological Process	GO:1904699	positive regulation of acinar cell proliferation		2.809e-08	9.13e-06	1.014e-06	6.455e-06	2	2	REG1B,REG1A
GO: Biological Process	GO:1990878	cellular response to gastrin		2.809e-08	9.13e-06	1.014e-06	6.455e-06	2	2	REG1B,REG1A
GO: Biological Process	GO:1990863	acinar cell proliferation		2.809e-08	9.13e-06	1.014e-06	6.455e-06	2	2	REG1B,REG1A
GO: Biological Process	GO:1990864	response to growth hormone-releasing hormone		2.809e-08	9.13e-06	1.014e-06	6.455e-06	2	2	REG1B,REG1A
GO: Biological Process	GO:1990867	response to gastrin		2.809e-08	9.13e-06	1.014e-06	6.455e-06	2	2	REG1B,REG1A
GO: Biological Process	GO:1903492	response to acetylsalicylate		8.427e-08	2.739e-05	2.49e-06	1.584e-05	2	3	REG1B,REG1A
GO: Biological Process	GO:1904692	positive regulation of type B pancreatic cell proliferation		8.427e-08	2.739e-05	2.49e-06	1.584e-05	2	3	REG1B,REG1A
GO: Biological Process	GO:0006959	humoral immune response		2.422e-07	7.872e-05	6.56e-06	4.174e-05	4	460	REG1B,CRP,REG3A,REG1A
GO: Biological Process	GO:1990785	response to water-immersion restraint stress		4.213e-07	0.0001369	1.053e-05	6.701e-05	2	6	REG1B,REG1A
GO: Biological Process	GO:0061844	antimicrobial humoral immune response mediated by antimicrobial peptide		9.022e-07	0.0002932	2.094e-05	0.0001333	3	127	REG1B,REG3A,REG1A
GO: Biological Process	GO:0042060	wound healing		1.168e-06	0.0003797	2.532e-05	0.0001611	4	681	REG1B,CRP,REG3A,REG1A
GO: Biological Process	GO:0031667	response to nutrient levels		1.666e-06	0.0005414	3.384e-05	0.0002153	4	744	REG1B,CRP,REG3A,REG1A
GO: Biological Process	GO:0009991	response to extracellular stimulus		2.044e-06	0.0006644	3.908e-05	0.0002487	4	783	REG1B,CRP,REG3A,REG1A
GO: Biological Process	GO:0019730	antimicrobial humoral response		3.439e-06	0.001118	6.21e-05	0.0003951	3	198	REG1B,REG3A,REG1A
GO: Biological Process	GO:0009611	response to wounding		3.884e-06	0.001262	6.644e-05	0.0004227	4	919	REG1B,CRP,REG3A,REG1A
GO: Biological Process	GO:0061469	regulation of type B pancreatic cell proliferation		4.293e-06	0.001395	6.645e-05	0.0004228	2	18	REG1B,REG1A
GO: Biological Process	GO:0001967	suckling behavior		4.293e-06	0.001395	6.645e-05	0.0004228	2	18	REG1B,REG1A
GO: Biological Process	GO:1990798	pancreas regeneration		6.481e-06	0.002106	9.289e-05	0.000591	2	22	REG1B,REG1A
GO: Biological Process	GO:1901699	cellular response to nitrogen compound		6.574e-06	0.002136	9.289e-05	0.000591	4	1048	REG1B,CRP,REG3A,REG1A
GO: Biological Process	GO:0048565	digestive tract development		7.356e-06	0.002391	9.905e-05	0.0006302	3	255	REG1B,REG3A,REG1A
GO: Biological Process	GO:0050679	positive regulation of epithelial cell proliferation		7.619e-06	0.002476	9.905e-05	0.0006302	3	258	REG1B,REG3A,REG1A
GO: Biological Process	GO:1903861	positive regulation of dendrite extension		1.22e-05	0.003964	0.0001471	0.000936	2	30	REG1B,REG1A
GO: Biological Process	GO:0055123	digestive system development		1.222e-05	0.003972	0.0001471	0.000936	3	302	REG1B,REG3A,REG1A
GO: Biological Process	GO:0044342	type B pancreatic cell proliferation		1.391e-05	0.004519	0.0001614	0.001027	2	32	REG1B,REG1A
GO: Biological Process	GO:1903859	regulation of dendrite extension		1.573e-05	0.005111	0.0001762	0.001121	2	34	REG1B,REG1A
GO: Biological Process	GO:0071345	cellular response to cytokine stimulus		2.433e-05	0.007907	0.0002636	0.001677	4	1453	REG1B,CRP,REG3A,REG1A
GO: Biological Process	GO:0097484	dendrite extension		2.773e-05	0.009013	0.0002907	0.00185	2	45	REG1B,REG1A
GO: Biological Process	GO:0034097	response to cytokine		3.463e-05	0.01126	0.0003413	0.002171	4	1587	REG1B,CRP,REG3A,REG1A
GO: Biological Process	GO:0014070	response to organic cyclic compound		3.499e-05	0.01137	0.0003413	0.002171	4	1591	REG1B,CRP,REG3A,REG1A
GO: Biological Process	GO:0035902	response to immobilization stress		3.57e-05	0.0116	0.0003413	0.002171	2	51	REG1B,REG1A
GO: Biological Process	GO:1901698	response to nitrogen compound		4.692e-05	0.01525	0.0004357	0.002772	4	1712	REG1B,CRP,REG3A,REG1A
GO: Biological Process	GO:0050678	regulation of epithelial cell proliferation		5.016e-05	0.0163	0.0004528	0.002881	3	484	REG1B,REG3A,REG1A
GO: Biological Process	GO:1901701	cellular response to oxygen-containing compound		5.608e-05	0.01823	0.0004926	0.003134	4	1790	REG1B,CRP,REG3A,REG1A
GO: Biological Process	GO:0001666	response to hypoxia		6.956e-05	0.02261	0.000595	0.003785	3	540	REG1B,CRP,REG1A
GO: Biological Process	GO:0006953	acute-phase response		7.348e-05	0.02388	0.0006124	0.003896	2	73	CRP,REG3A
GO: Biological Process	GO:0097421	liver regeneration		8.18e-05	0.02658	0.0006459	0.00411	2	77	REG1B,REG1A
GO: Biological Process	GO:0036293	response to decreased oxygen levels		8.304e-05	0.02699	0.0006459	0.00411	3	573	REG1B,CRP,REG1A
GO: Biological Process	GO:0050673	epithelial cell proliferation		8.347e-05	0.02713	0.0006459	0.00411	3	574	REG1B,REG3A,REG1A
GO: Biological Process	GO:0070482	response to oxygen levels		0.0001193	0.03877	0.0009016	0.005736	3	647	REG1B,CRP,REG1A
GO: Biological Process	GO:0043434	response to peptide hormone		0.0001396	0.04536	0.001031	0.006559	3	682	REG1B,REG3A,REG1A
GO: Biological Process	GO:1990868	response to chemokine		0.0001495	0.04858	0.001056	0.006719	2	104	REG1B,REG1A
GO: Biological Process	GO:1990869	cellular response to chemokine		0.0001495	0.04858	0.001056	0.006719	2	104	REG1B,REG1A
GO: Biological Process	GO:1901652	response to peptide		0.0002178	0.07079	0.001506	0.009583	3	792	REG1B,REG3A,REG1A
GO: Biological Process	GO:0050830	defense response to Gram-positive bacterium		0.0003449	0.1121	0.002335	0.01486	2	158	CRP,REG3A
GO: Biological Process	GO:0007631	feeding behavior		0.0003581	0.1164	0.002375	0.01511	2	161	REG1B,REG1A
GO: Biological Process	GO:0002526	acute inflammatory response		0.0003852	0.1252	0.002504	0.01593	2	167	CRP,REG3A
GO: Biological Process	GO:0008285	negative regulation of cell population proliferation		0.000399	0.1297	0.002524	0.01606	3	971	REG1B,CRP,REG1A
GO: Biological Process	GO:0071417	cellular response to organonitrogen compound		0.0004039	0.1313	0.002524	0.01606	3	975	REG1B,REG3A,REG1A
GO: Biological Process	GO:0031100	animal organ regeneration		0.0004931	0.1602	0.003023	0.01924	2	189	REG1B,REG1A
GO: Biological Process	GO:0030307	positive regulation of cell growth		0.0006256	0.2033	0.003668	0.02334	2	213	REG1B,REG1A
GO: Biological Process	GO:0042552	myelination		0.0006256	0.2033	0.003668	0.02334	2	213	REG1B,REG1A
GO: Biological Process	GO:0007272	ensheathment of neurons		0.0006433	0.2091	0.003668	0.02334	2	216	REG1B,REG1A
GO: Biological Process	GO:0008366	axon ensheathment		0.0006433	0.2091	0.003668	0.02334	2	216	REG1B,REG1A
GO: Biological Process	GO:0034614	cellular response to reactive oxygen species		0.000748	0.2431	0.004191	0.02667	2	233	CRP,REG3A
GO: Biological Process	GO:0008284	positive regulation of cell population proliferation		0.0007656	0.2488	0.004217	0.02683	3	1210	REG1B,REG3A,REG1A
GO: Biological Process	GO:0048639	positive regulation of developmental growth		0.0008332	0.2708	0.004513	0.02872	2	246	REG1B,REG1A
GO: Biological Process	GO:1990138	neuron projection extension		0.0009019	0.2931	0.004805	0.03057	2	256	REG1B,REG1A
GO: Biological Process	GO:0032929	negative regulation of superoxide anion generation		0.0009674	0.3144	0.00499	0.03175	1	5	CRP
GO: Biological Process	GO:1903577	cellular response to L-arginine		0.0009674	0.3144	0.00499	0.03175	1	5	REG3A
GO: Biological Process	GO:0032355	response to estradiol		0.001047	0.3404	0.005318	0.03384	2	276	CRP,REG3A
GO: Biological Process	GO:0009725	response to hormone		0.001134	0.3684	0.005668	0.03606	3	1382	REG1B,REG3A,REG1A
GO: Biological Process	GO:0031175	neuron projection development		0.001238	0.4024	0.006097	0.03879	3	1424	REG1B,CRP,REG1A
GO: Biological Process	GO:0010628	positive regulation of gene expression		0.001363	0.4428	0.006609	0.04205	3	1471	REG1B,CRP,REG1A
GO: Biological Process	GO:0036476	neuron death in response to hydrogen peroxide		0.001547	0.5029	0.007165	0.04559	1	8	REG3A
GO: Biological Process	GO:1903207	regulation of hydrogen peroxide-induced neuron death		0.001547	0.5029	0.007165	0.04559	1	8	REG3A
GO: Biological Process	GO:1903208	negative regulation of hydrogen peroxide-induced neuron death		0.001547	0.5029	0.007165	0.04559	1	8	REG3A
GO: Biological Process	GO:0000302	response to reactive oxygen species		0.001565	0.5087	0.007165	0.04559	2	338	CRP,REG3A
GO: Biological Process	GO:0045927	positive regulation of growth		0.001602	0.5207	0.007233	0.04602	2	342	REG1B,REG1A
GO: Biological Process	GO:0048588	developmental cell growth		0.001677	0.5451	0.007468	0.04751	2	350	REG1B,REG1A
GO: Biological Process	GO:0045617	negative regulation of keratinocyte differentiation		0.001741	0.5657	0.007631	0.04855	1	9	REG3A
GO: Biological Process	GO:0010243	response to organonitrogen compound		0.001761	0.5723	0.007631	0.04855	3	1605	REG1B,REG3A,REG1A
GO: Biological Process	GO:0022604	regulation of cell morphogenesis		0.001903	0.6183	0.008136	0.05177	2	373	REG1B,REG1A
GO: Biological Process	GO:1903576	response to L-arginine		0.001934	0.6286	0.008163	0.05194	1	10	REG3A
GO: Biological Process	GO:0048666	neuron development		0.001989	0.6466	0.008289	0.05274	3	1673	REG1B,CRP,REG1A
GO: Biological Process	GO:0051094	positive regulation of developmental process		0.002067	0.6718	0.008484	0.05398	3	1695	REG1B,CRP,REG1A
GO: Biological Process	GO:0060560	developmental growth involved in morphogenesis		0.002088	0.6787	0.008484	0.05398	2	391	REG1B,REG1A
GO: Biological Process	GO:0001889	liver development		0.002142	0.696	0.008593	0.05467	2	396	REG1B,REG1A
GO: Biological Process	GO:0061008	hepaticobiliary system development		0.002206	0.717	0.008681	0.05523	2	402	REG1B,REG1A
GO: Biological Process	GO:0034599	cellular response to oxidative stress		0.002217	0.7205	0.008681	0.05523	2	403	CRP,REG3A
GO: Biological Process	GO:0035295	tube development		0.00258	0.8385	0.009982	0.06351	3	1828	REG1B,REG3A,REG1A
GO: Biological Process	GO:0009628	response to abiotic stimulus		0.002626	0.8534	0.01004	0.06388	3	1839	REG1B,CRP,REG1A
GO: Biological Process	GO:0010745	negative regulation of macrophage derived foam cell differentiation		0.002707	0.8797	0.01023	0.06508	1	14	CRP
GO: Biological Process	GO:0008228	opsonization		0.0029	0.9425	0.01059	0.06738	1	15	CRP
GO: Biological Process	GO:0045683	negative regulation of epidermis development		0.0029	0.9425	0.01059	0.06738	1	15	REG3A
GO: Biological Process	GO:0045605	negative regulation of epidermal cell differentiation		0.0029	0.9425	0.01059	0.06738	1	15	REG3A
GO: Biological Process	GO:0071495	cellular response to endogenous stimulus		0.002938	0.955	0.01061	0.06751	3	1911	REG1B,REG3A,REG1A
GO: Biological Process	GO:0071375	cellular response to peptide hormone stimulus		0.003016	0.9802	0.01069	0.06804	2	471	REG1B,REG1A
GO: Biological Process	GO:0048638	regulation of developmental growth		0.003079	1	0.01069	0.06804	2	476	REG1B,REG1A
GO: Biological Process	GO:0062197	cellular response to chemical stress		0.003092	1	0.01069	0.06804	2	477	CRP,REG3A
GO: Biological Process	GO:0010838	positive regulation of keratinocyte proliferation		0.003093	1	0.01069	0.06804	1	16	REG3A
GO: Biological Process	GO:0042742	defense response to bacterium		0.003169	1	0.01084	0.06898	2	483	CRP,REG3A
GO: Biological Process	GO:0031099	regeneration		0.003848	1	0.01303	0.08288	2	533	REG1B,REG1A
GO: Biological Process	GO:0001558	regulation of cell growth		0.004166	1	0.01386	0.08822	2	555	REG1B,REG1A
GO: Biological Process	GO:1901653	cellular response to peptide		0.004181	1	0.01386	0.08822	2	556	REG1B,REG1A
GO: Biological Process	GO:0010988	regulation of low-density lipoprotein particle clearance		0.004251	1	0.01396	0.08879	1	22	CRP
GO: Biological Process	GO:1900006	positive regulation of dendrite development		0.004444	1	0.01444	0.09189	1	23	CRP
GO: Biological Process	GO:0055074	calcium ion homeostasis		0.004573	1	0.01472	0.09364	2	582	REG1B,REG1A
GO: Biological Process	GO:0010888	negative regulation of lipid storage		0.004637	1	0.01477	0.094	1	24	CRP
GO: Biological Process	GO:1903204	negative regulation of oxidative stress-induced neuron death		0.00483	1	0.01524	0.09696	1	25	REG3A
GO: Biological Process	GO:0006979	response to oxidative stress		0.004983	1	0.01555	0.09891	2	608	CRP,REG3A
GO: Biological Process	GO:0032930	positive regulation of superoxide anion generation		0.005023	1	0.01555	0.09891	1	26	CRP
GO: Biological Process	GO:0072507	divalent inorganic cation homeostasis		0.005376	1	0.01643	0.1045	2	632	REG1B,REG1A
GO: Biological Process	GO:0071732	cellular response to nitric oxide		0.005408	1	0.01643	0.1045	1	28	CRP
GO: Biological Process	GO:0032928	regulation of superoxide anion generation		0.005794	1	0.01743	0.1109	1	30	CRP
GO: Biological Process	GO:1902170	cellular response to reactive nitrogen species		0.006179	1	0.01826	0.1162	1	32	CRP
GO: Biological Process	GO:1903206	negative regulation of hydrogen peroxide-induced cell death		0.006179	1	0.01826	0.1162	1	32	REG3A
GO: Biological Process	GO:0016049	cell growth		0.006294	1	0.01843	0.1173	2	685	REG1B,REG1A
GO: Biological Process	GO:0044793	negative regulation by host of viral process		0.006372	1	0.01849	0.1176	1	33	CRP
GO: Biological Process	GO:1901032	negative regulation of response to reactive oxygen species		0.006564	1	0.01871	0.1191	1	34	REG3A
GO: Biological Process	GO:0010743	regulation of macrophage derived foam cell differentiation		0.006564	1	0.01871	0.1191	1	34	CRP
GO: Biological Process	GO:0044849	estrous cycle		0.006757	1	0.01893	0.1204	1	35	REG3A
GO: Biological Process	GO:0010984	regulation of lipoprotein particle clearance		0.006757	1	0.01893	0.1204	1	35	CRP
GO: Biological Process	GO:1903203	regulation of oxidative stress-induced neuron death		0.006949	1	0.01914	0.1218	1	36	REG3A
GO: Biological Process	GO:0071731	response to nitric oxide		0.006949	1	0.01914	0.1218	1	36	CRP
GO: Biological Process	GO:0036475	neuron death in response to oxidative stress		0.007527	1	0.02056	0.1308	1	39	REG3A
GO: Biological Process	GO:0010742	macrophage derived foam cell differentiation		0.007719	1	0.02091	0.133	1	40	CRP
GO: Biological Process	GO:1902883	negative regulation of response to oxidative stress		0.007912	1	0.02108	0.1341	1	41	REG3A
GO: Biological Process	GO:0090077	foam cell differentiation		0.007912	1	0.02108	0.1341	1	41	CRP
GO: Biological Process	GO:1903205	regulation of hydrogen peroxide-induced cell death		0.008104	1	0.02124	0.1351	1	42	REG3A
GO: Biological Process	GO:0010837	regulation of keratinocyte proliferation		0.008104	1	0.02124	0.1351	1	42	REG3A
GO: Biological Process	GO:0090322	regulation of superoxide metabolic process		0.008489	1	0.02207	0.1404	1	44	CRP
GO: Biological Process	GO:0055065	metal ion homeostasis		0.008647	1	0.0223	0.1419	2	806	REG1B,REG1A
GO: Biological Process	GO:0036474	cell death in response to hydrogen peroxide		0.008873	1	0.02253	0.1433	1	46	REG3A
GO: Biological Process	GO:0045616	regulation of keratinocyte differentiation		0.008873	1	0.02253	0.1433	1	46	REG3A
GO: Biological Process	GO:0042554	superoxide anion generation		0.009065	1	0.02284	0.1453	1	47	CRP
GO: Biological Process	GO:0010288	response to lead ion		0.009258	1	0.02298	0.1462	1	48	CRP
GO: Biological Process	GO:0048732	gland development		0.009263	1	0.02298	0.1462	2	835	REG1B,REG1A
GO: Biological Process	GO:0034383	low-density lipoprotein particle clearance		0.00945	1	0.02309	0.1469	1	49	CRP
GO: Biological Process	GO:0090495	low-density lipoprotein particle disassembly		0.00945	1	0.02309	0.1469	1	49	CRP
GO: Biological Process	GO:0044788	modulation by host of viral process		0.01022	1	0.02464	0.1568	1	53	CRP
GO: Biological Process	GO:0040008	regulation of growth		0.01024	1	0.02464	0.1568	2	879	REG1B,REG1A
GO: Biological Process	GO:0043616	keratinocyte proliferation		0.01041	1	0.02475	0.1575	1	54	REG3A
GO: Biological Process	GO:0032870	cellular response to hormone stimulus		0.01051	1	0.02475	0.1575	2	891	REG1B,REG1A
GO: Biological Process	GO:0045596	negative regulation of cell differentiation		0.01051	1	0.02475	0.1575	2	891	CRP,REG3A
GO: Biological Process	GO:1901031	regulation of response to reactive oxygen species		0.0106	1	0.02477	0.1576	1	55	REG3A
GO: Biological Process	GO:0055080	cation homeostasis		0.01067	1	0.02477	0.1576	2	898	REG1B,REG1A
GO: Biological Process	GO:0010035	response to inorganic substance		0.01081	1	0.02491	0.1585	2	904	CRP,REG3A
GO: Biological Process	GO:0098771	inorganic ion homeostasis		0.01107	1	0.02533	0.1611	2	915	REG1B,REG1A
GO: Biological Process	GO:0007610	behavior		0.01166	1	0.0265	0.1686	2	940	REG1B,REG1A
GO: Biological Process	GO:0007157	heterophilic cell-cell adhesion via plasma membrane cell adhesion molecules		0.01175	1	0.02653	0.1688	1	61	REG3A
GO: Biological Process	GO:0010883	regulation of lipid storage		0.01195	1	0.02671	0.17	1	62	CRP
GO: Biological Process	GO:0030857	negative regulation of epithelial cell differentiation		0.01214	1	0.02671	0.17	1	63	REG3A
GO: Biological Process	GO:0048812	neuron projection morphogenesis		0.01217	1	0.02671	0.17	2	961	REG1B,REG1A
GO: Biological Process	GO:0050801	ion homeostasis		0.01217	1	0.02671	0.17	2	961	REG1B,REG1A
GO: Biological Process	GO:0045429	positive regulation of nitric oxide biosynthetic process		0.01233	1	0.02671	0.17	1	64	CRP
GO: Biological Process	GO:0006954	inflammatory response		0.01239	1	0.02671	0.17	2	970	CRP,REG3A
GO: Biological Process	GO:0071354	cellular response to interleukin-6		0.01252	1	0.02671	0.17	1	65	CRP
GO: Biological Process	GO:0120039	plasma membrane bounded cell projection morphogenesis		0.01257	1	0.02671	0.17	2	977	REG1B,REG1A
GO: Biological Process	GO:1904407	positive regulation of nitric oxide metabolic process		0.01271	1	0.02671	0.17	1	66	CRP
GO: Biological Process	GO:0090303	positive regulation of wound healing		0.01271	1	0.02671	0.17	1	66	REG3A
GO: Biological Process	GO:0048858	cell projection morphogenesis		0.01274	1	0.02671	0.17	2	984	REG1B,REG1A
GO: Biological Process	GO:0045604	regulation of epidermal cell differentiation		0.0131	1	0.02711	0.1725	1	68	REG3A
GO: Biological Process	GO:1903202	negative regulation of oxidative stress-induced cell death		0.0131	1	0.02711	0.1725	1	68	REG3A
GO: Biological Process	GO:0032990	cell part morphogenesis		0.01335	1	0.02746	0.1747	2	1008	REG1B,REG1A
GO: Biological Process	GO:0071829	plasma lipoprotein particle disassembly		0.01425	1	0.02858	0.1818	1	74	CRP
GO: Biological Process	GO:0070741	response to interleukin-6		0.01425	1	0.02858	0.1818	1	74	CRP
GO: Biological Process	GO:0034381	plasma lipoprotein particle clearance		0.01425	1	0.02858	0.1818	1	74	CRP
GO: Biological Process	GO:0032987	protein-lipid complex disassembly		0.01425	1	0.02858	0.1818	1	74	CRP
GO: Biological Process	GO:0045682	regulation of epidermis development		0.0152	1	0.03031	0.1929	1	79	REG3A
GO: Biological Process	GO:0006801	superoxide metabolic process		0.01597	1	0.03164	0.2013	1	83	CRP
GO: Biological Process	GO:1903428	positive regulation of reactive oxygen species biosynthetic process		0.01616	1	0.03183	0.2025	1	84	CRP
GO: Biological Process	GO:1905953	negative regulation of lipid localization		0.01635	1	0.03201	0.2037	1	85	CRP
GO: Biological Process	GO:0048589	developmental growth		0.01658	1	0.03228	0.2054	2	1128	REG1B,REG1A
GO: Biological Process	GO:0032989	cellular component morphogenesis		0.01742	1	0.03369	0.2144	2	1157	REG1B,REG1A
GO: Biological Process	GO:2000378	negative regulation of reactive oxygen species metabolic process		0.01807	1	0.0345	0.2195	1	94	CRP
GO: Biological Process	GO:1903036	positive regulation of response to wounding		0.01807	1	0.0345	0.2195	1	94	REG3A
GO: Biological Process	GO:0045428	regulation of nitric oxide biosynthetic process		0.01826	1	0.0345	0.2195	1	95	CRP
GO: Biological Process	GO:1903201	regulation of oxidative stress-induced cell death		0.01826	1	0.0345	0.2195	1	95	REG3A
GO: Biological Process	GO:0019915	lipid storage		0.01864	1	0.03458	0.22	1	97	CRP
GO: Biological Process	GO:0033574	response to testosterone		0.01864	1	0.03458	0.22	1	97	CRP
GO: Biological Process	GO:0009617	response to bacterium		0.01865	1	0.03458	0.22	2	1199	CRP,REG3A
GO: Biological Process	GO:0071277	cellular response to calcium ion		0.01883	1	0.03458	0.22	1	98	CRP
GO: Biological Process	GO:0080164	regulation of nitric oxide metabolic process		0.01883	1	0.03458	0.22	1	98	CRP
GO: Biological Process	GO:0032677	regulation of interleukin-8 production		0.02017	1	0.03642	0.2317	1	105	CRP
GO: Biological Process	GO:0051851	modulation by host of symbiont process		0.02017	1	0.03642	0.2317	1	105	CRP
GO: Biological Process	GO:0051093	negative regulation of developmental process		0.02017	1	0.03642	0.2317	2	1249	CRP,REG3A
GO: Biological Process	GO:0006809	nitric oxide biosynthetic process		0.02093	1	0.03758	0.2391	1	109	CRP
GO: Biological Process	GO:1900407	regulation of cellular response to oxidative stress		0.02131	1	0.03777	0.2403	1	111	REG3A
GO: Biological Process	GO:0032637	interleukin-8 production		0.02131	1	0.03777	0.2403	1	111	CRP
GO: Biological Process	GO:0071827	plasma lipoprotein particle organization		0.0215	1	0.03777	0.2403	1	112	CRP
GO: Biological Process	GO:0006910	phagocytosis, recognition		0.0215	1	0.03777	0.2403	1	112	CRP
GO: Biological Process	GO:0097006	regulation of plasma lipoprotein particle levels		0.02188	1	0.03803	0.242	1	114	CRP
GO: Biological Process	GO:0046209	nitric oxide metabolic process		0.02188	1	0.03803	0.242	1	114	CRP
GO: Biological Process	GO:0022603	regulation of anatomical structure morphogenesis		0.02223	1	0.03828	0.2436	2	1314	REG1B,REG1A
GO: Biological Process	GO:0071825	protein-lipid complex subunit organization		0.02226	1	0.03828	0.2436	1	116	CRP
GO: Biological Process	GO:2001057	reactive nitrogen species metabolic process		0.02245	1	0.03841	0.2444	1	117	CRP
GO: Biological Process	GO:0036473	cell death in response to oxidative stress		0.02302	1	0.03918	0.2493	1	120	REG3A
GO: Biological Process	GO:1902882	regulation of response to oxidative stress		0.02359	1	0.03973	0.2528	1	123	REG3A
GO: Biological Process	GO:0050829	defense response to Gram-negative bacterium		0.02359	1	0.03973	0.2528	1	123	REG3A
GO: Biological Process	GO:0042310	vasoconstriction		0.02397	1	0.04016	0.2555	1	125	CRP
GO: Biological Process	GO:0042698	ovulation cycle		0.02454	1	0.04091	0.2603	1	128	REG3A
GO: Biological Process	GO:0032945	negative regulation of mononuclear cell proliferation		0.02511	1	0.04164	0.265	1	131	CRP
GO: Biological Process	GO:0000902	cell morphogenesis		0.02599	1	0.04287	0.2728	2	1426	REG1B,REG1A
GO: Biological Process	GO:0070664	negative regulation of leukocyte proliferation		0.02644	1	0.0434	0.2762	1	138	CRP
GO: Biological Process	GO:0098542	defense response to other organism		0.02668	1	0.04358	0.2773	2	1446	CRP,REG3A
GO: Biological Process	GO:2000379	positive regulation of reactive oxygen species metabolic process		0.0272	1	0.0442	0.2812	1	142	CRP
GO: Biological Process	GO:0006958	complement activation, classical pathway		0.02777	1	0.04454	0.2834	1	145	CRP
GO: Biological Process	GO:0070301	cellular response to hydrogen peroxide		0.02777	1	0.04454	0.2834	1	145	REG3A
GO: Biological Process	GO:0050773	regulation of dendrite development		0.02796	1	0.04454	0.2834	1	146	CRP
GO: Biological Process	GO:0051702	biological process involved in interaction with symbiont		0.02796	1	0.04454	0.2834	1	146	CRP
GO: Biological Process	GO:0040007	growth		0.02847	1	0.04513	0.2871	2	1496	REG1B,REG1A
GO: Biological Process	GO:1903426	regulation of reactive oxygen species biosynthetic process		0.02872	1	0.04531	0.2883	1	150	CRP
GO: Biological Process	GO:0048878	chemical homeostasis		0.02901	1	0.04555	0.2898	2	1511	REG1B,REG1A
GO: Biological Process	GO:0033993	response to lipid		0.02923	1	0.04567	0.2906	2	1517	CRP,REG3A
GO: Biological Process	GO:0002455	humoral immune response mediated by circulating immunoglobulin		0.03193	1	0.04965	0.3159	1	167	CRP
GO: Biological Process	GO:0061041	regulation of wound healing		0.03212	1	0.04971	0.3163	1	168	REG3A
GO: Cellular Component	GO:0042588	zymogen granule		7.072e-09	2.334e-07	2.334e-07	9.543e-07	3	26	REG1B,REG3A,REG1A
GO: Cellular Component	GO:0030426	growth cone		6.695e-06	0.0002209	8.009e-05	0.0003275	3	247	REG1B,CRP,REG1A
GO: Cellular Component	GO:0030427	site of polarized growth		7.281e-06	0.0002403	8.009e-05	0.0003275	3	254	REG1B,CRP,REG1A
GO: Cellular Component	GO:0032809	neuronal cell body membrane		2.415e-05	0.0007969	0.0001915	0.0007831	2	42	REG1B,REG1A
GO: Cellular Component	GO:0044298	cell body membrane		2.902e-05	0.0009576	0.0001915	0.0007831	2	46	REG1B,REG1A
GO: Cellular Component	GO:0032590	dendrite membrane		4.161e-05	0.001373	0.0002289	0.0009358	2	55	REG1B,REG1A
GO: Cellular Component	GO:0150034	distal axon		5.34e-05	0.001762	0.0002517	0.001029	3	494	REG1B,CRP,REG1A
GO: Cellular Component	GO:0062023	collagen-containing extracellular matrix		6.851e-05	0.002261	0.0002826	0.001156	3	537	REG1B,REG3A,REG1A
GO: Cellular Component	GO:0032589	neuron projection membrane		9.29e-05	0.003066	0.0003406	0.001393	2	82	REG1B,REG1A
GO: Cellular Component	GO:0031012	extracellular matrix		0.0001355	0.004473	0.0004102	0.001677	3	675	REG1B,REG3A,REG1A
GO: Cellular Component	GO:0030312	external encapsulating structure		0.0001367	0.004512	0.0004102	0.001677	3	677	REG1B,REG3A,REG1A
GO: Cellular Component	GO:0030424	axon		0.0003339	0.01102	0.0009182	0.003754	3	914	REG1B,CRP,REG1A
GO: Cellular Component	GO:0030141	secretory granule		0.0003839	0.01267	0.0009745	0.003984	3	958	REG1B,REG3A,REG1A
GO: Cellular Component	GO:0031256	leading edge membrane		0.0005859	0.01934	0.001381	0.005647	2	206	REG1B,REG1A
GO: Cellular Component	GO:0099503	secretory vesicle		0.0007426	0.0245	0.001634	0.00668	3	1197	REG1B,REG3A,REG1A
GO: Cellular Component	GO:0045178	basal part of cell		0.001679	0.05541	0.003463	0.01416	2	350	REG1B,REG1A
GO: Cellular Component	GO:0043005	neuron projection		0.002343	0.07731	0.004394	0.01796	3	1768	REG1B,CRP,REG1A
GO: Cellular Component	GO:0031253	cell projection membrane		0.002397	0.07909	0.004394	0.01796	2	419	REG1B,REG1A
GO: Cellular Component	GO:0031252	cell leading edge		0.003264	0.1077	0.005668	0.02318	2	490	REG1B,REG1A
GO: Cellular Component	GO:0043025	neuronal cell body		0.008908	0.294	0.0147	0.0601	2	818	REG1B,REG1A
GO: Cellular Component	GO:0030425	dendrite		0.009998	0.3299	0.015	0.06132	2	868	REG1B,REG1A
GO: Cellular Component	GO:0097447	dendritic tree		0.009998	0.3299	0.015	0.06132	2	868	REG1B,REG1A
GO: Cellular Component	GO:0044297	cell body		0.0111	0.3663	0.01546	0.0632	2	916	REG1B,REG1A
GO: Cellular Component	GO:0048471	perinuclear region of cytoplasm		0.01124	0.371	0.01546	0.0632	2	922	REG1B,REG1A
GO: Cellular Component	GO:0036477	somatodendritic compartment		0.01948	0.643	0.02572	0.1052	2	1226	REG1B,REG1A
GO: Cellular Component	GO:0030175	filopodium		0.02341	0.7727	0.02972	0.1215	1	122	CRP
Pathway	M5880	Genes encoding proteins affiliated structurally or functionally to extracellular matrix proteins	MSigDB C2 BIOCARTA (v7.5.1)	7.591e-06	0.0001746	0.0001746	0.000652	3	170	REG1B,REG3A,REG1A
Pathway	PW:0000503	classical complement	Pathway Ontology	0.0005878	0.01352	0.004922	0.01838	1	2	CRP
Pathway	M5885	Ensemble of genes encoding ECM-associated proteins including ECM-affilaited proteins, ECM regulators and secreted factors	MSigDB C2 BIOCARTA (v7.5.1)	0.0006421	0.01477	0.004922	0.01838	3	751	REG1B,REG3A,REG1A
Pathway	M5889	Ensemble of genes encoding extracellular matrix and extracellular matrix-associated proteins	MSigDB C2 BIOCARTA (v7.5.1)	0.001613	0.0371	0.009275	0.03464	3	1026	REG1B,REG3A,REG1A
Pathway	1269246	Classical antibody-mediated complement activation	BioSystems: REACTOME	0.004402	0.1012	0.01574	0.05877	1	15	CRP
Pathway	M39473	Overview of nanoparticle effects	MSigDB C2 BIOCARTA (v7.5.1)	0.005573	0.1282	0.01574	0.05877	1	19	CRP
Pathway	M39876	Pathogenesis of SARS-CoV-2 mediated by nsp9-nsp10 complex	MSigDB C2 BIOCARTA (v7.5.1)	0.006159	0.1417	0.01574	0.05877	1	21	CRP
Pathway	1269243	Creation of C4 and C2 activators	BioSystems: REACTOME	0.006159	0.1417	0.01574	0.05877	1	21	CRP
Pathway	M40039	Galanin receptor pathway	MSigDB C2 BIOCARTA (v7.5.1)	0.006159	0.1417	0.01574	0.05877	1	21	CRP
Pathway	1269242	Initial triggering of complement	BioSystems: REACTOME	0.009082	0.2089	0.02089	0.078	1	31	CRP
Pathway	M39363	Type II interferon signaling (IFNG)	MSigDB C2 BIOCARTA (v7.5.1)	0.01083	0.2491	0.02226	0.08312	1	37	REG1A
Pathway	M39656	IL-6 signaling pathway	MSigDB C2 BIOCARTA (v7.5.1)	0.01258	0.2893	0.02226	0.08312	1	43	CRP
Pathway	137932	IL6-mediated signaling events	BioSystems: Pathway Interaction Database	0.01258	0.2893	0.02226	0.08312	1	43	CRP
Pathway	M183	IL6-mediated signaling events	MSigDB C2 BIOCARTA (v7.5.1)	0.01374	0.3161	0.02258	0.08432	1	47	CRP
Pathway	M39337	Vitamin B12 metabolism	MSigDB C2 BIOCARTA (v7.5.1)	0.01549	0.3562	0.02268	0.0847	1	53	CRP
Pathway	1269241	Complement cascade	BioSystems: REACTOME	0.01578	0.3629	0.02268	0.0847	1	54	CRP
Pathway	M39617	Folate metabolism	MSigDB C2 BIOCARTA (v7.5.1)	0.02129	0.4896	0.0288	0.1075	1	73	CRP
Pathway	M39385	Selenium micronutrient network	MSigDB C2 BIOCARTA (v7.5.1)	0.02648	0.6091	0.0331	0.1236	1	91	CRP
Pathway	1457777	Antimicrobial peptides	BioSystems: REACTOME	0.02879	0.6621	0.0331	0.1236	1	99	REG3A
Pathway	M39581	Complement system	MSigDB C2 BIOCARTA (v7.5.1)	0.02879	0.6621	0.0331	0.1236	1	99	CRP

## Sheet: Epithelial-C4
Category	ID	Name	Source	p-value	q-value Bonferroni	q-value FDR B&H	q-value FDR B&Y	Hit Count in Query List	Hit Count in Genome	Hit in Query List
GO: Biological Process	GO:0035295	tube development		2.114e-07	0.0004444	0.0004444	0.003657	19	1828	JUN,LEFTY1,RAMP1,CCN1,NFIA,ESRRG,ERRFI1,NR5A2,GLUL,ID2,VAV3,TMEM107,ATP1A1,PBX1,ANGPTL1,PHGDH,MEIS1,PROX1,S100A1
GO: Biological Process	GO:0070453	regulation of heme biosynthetic process		7.432e-05	0.1562	0.04679	0.385	2	5	TMEM14B,TMEM14C
GO: Biological Process	GO:1901463	regulation of tetrapyrrole biosynthetic process		7.432e-05	0.1562	0.04679	0.385	2	5	TMEM14B,TMEM14C
GO: Biological Process	GO:0001944	vasculature development		9.696e-05	0.2038	0.04679	0.385	12	1215	JUN,RAMP1,CCN1,ERRFI1,GLUL,VAV3,PBX1,ANGPTL1,MEIS1,VCAM1,PROX1,S100A1
GO: Biological Process	GO:1901401	regulation of tetrapyrrole metabolic process		0.0001113	0.2339	0.04679	0.385	2	6	TMEM14B,TMEM14C
GO: Biological Process	GO:0061113	pancreas morphogenesis		0.0001555	0.3269	0.0471	0.3876	2	7	NR5A2,PROX1
GO: Biological Process	GO:0072359	circulatory system development		0.0001569	0.3297	0.0471	0.3876	15	1916	JUN,LEFTY1,RAMP1,CCN1,ERRFI1,GLUL,ID2,VAV3,ATP1A1,PBX1,ANGPTL1,MEIS1,VCAM1,PROX1,S100A1
Pathway	169306	Pancreatic secretion	BioSystems: KEGG	5.197e-07	0.0003622	0.0003622	0.002581	6	96	CELA3B,AMY2A,CELA3A,CELA2A,SCTR,ATP1A1
Pathway	172847	Protein digestion and absorption	BioSystems: KEGG	8.928e-06	0.006223	0.003111	0.02217	5	90	CELA3B,CELA3A,CELA2A,ATP1A1,SLC3A1

## Sheet: Endothelial-C1
Category	ID	Name	Source	p-value	q-value Bonferroni	q-value FDR B&H	q-value FDR B&Y	Hit Count in Query List	Hit Count in Genome	Hit in Query List
GO: Molecular Function	GO:0046870	cadmium ion binding		1.771e-06	0.000294	0.0001382	0.0007867	3	12	MT1E,MT1X,MT2A
GO: Molecular Function	GO:0004252	serine-type endopeptidase activity		2.066e-06	0.0003429	0.0001382	0.0007867	7	293	CTRC,CELA3B,PRSS1,PRSS3,CELA3A,CTRB1,CELA2A
GO: Molecular Function	GO:0008236	serine-type peptidase activity		3.064e-06	0.0005087	0.0001382	0.0007867	7	311	CTRC,CELA3B,PRSS1,PRSS3,CELA3A,CTRB1,CELA2A
GO: Molecular Function	GO:0017171	serine hydrolase activity		3.404e-06	0.0005651	0.0001382	0.0007867	7	316	CTRC,CELA3B,PRSS1,PRSS3,CELA3A,CTRB1,CELA2A
GO: Molecular Function	GO:0031249	denatured protein binding		4.163e-06	0.000691	0.0001382	0.0007867	2	2	HSPA1A,HSPA1B
GO: Molecular Function	GO:0008233	peptidase activity		1.33e-05	0.002207	0.0003679	0.002094	10	922	CTRC,CELA3B,PRSS1,CPA1,PRSS3,CPA2,CPB1,CELA3A,CTRB1,CELA2A
GO: Molecular Function	GO:0005507	copper ion binding		1.894e-05	0.003143	0.000449	0.002556	4	77	MT1A,MT1E,MT1M,MT1X
GO: Molecular Function	GO:0004181	metallocarboxypeptidase activity		3.522e-05	0.005846	0.0007307	0.004159	3	31	CPA1,CPA2,CPB1
GO: Molecular Function	GO:0055131	C3HC4-type RING finger domain binding		6.199e-05	0.01029	0.001143	0.006508	2	6	HSPA1A,HSPA1B
GO: Molecular Function	GO:0008270	zinc ion binding		7.115e-05	0.01181	0.001181	0.006723	9	897	MT1A,MT1E,CPA1,CPA2,CPB1,MT1M,MT1X,MT2A,CA4
GO: Molecular Function	GO:0004180	carboxypeptidase activity		0.0001242	0.02061	0.001874	0.01066	3	47	CPA1,CPA2,CPB1
GO: Molecular Function	GO:0008235	metalloexopeptidase activity		0.000341	0.0566	0.004717	0.02685	3	66	CPA1,CPA2,CPB1
GO: Molecular Function	GO:0004175	endopeptidase activity		0.0004464	0.0741	0.0057	0.03245	7	683	CTRC,CELA3B,PRSS1,PRSS3,CELA3A,CTRB1,CELA2A
GO: Molecular Function	GO:0046914	transition metal ion binding		0.0006011	0.09979	0.007128	0.04057	9	1193	MT1A,MT1E,CPA1,CPA2,CPB1,MT1M,MT1X,MT2A,CA4
GO: Molecular Function	GO:0008238	exopeptidase activity		0.001358	0.2254	0.01502	0.08552	3	106	CPA1,CPA2,CPB1
GO: Molecular Function	GO:0051787	misfolded protein binding		0.001742	0.2892	0.01808	0.1029	2	30	HSPA1A,HSPA1B
GO: Molecular Function	GO:0033961	cis-stilbene-oxide hydrolase activity		0.002068	0.3432	0.02019	0.1149	1	1	EPHX1
GO: Molecular Function	GO:0004806	triglyceride lipase activity		0.002368	0.393	0.02183	0.1243	2	35	PNLIP,CEL
GO: Molecular Function	GO:0044183	protein folding chaperone		0.002643	0.4388	0.02194	0.1249	2	37	HSPA1A,HSPA1B
GO: Molecular Function	GO:0051059	NF-kappaB binding		0.002643	0.4388	0.02194	0.1249	2	37	HSPA1A,HSPA1B
GO: Molecular Function	GO:0097718	disordered domain specific binding		0.003395	0.5635	0.02684	0.1528	2	42	HSPA1A,HSPA1B
GO: Molecular Function	GO:0052689	carboxylic ester hydrolase activity		0.004365	0.7247	0.03294	0.1875	3	160	PLA2G1B,PNLIP,CEL
GO: Molecular Function	GO:0016298	lipase activity		0.005689	0.9445	0.04106	0.2337	3	176	PLA2G1B,PNLIP,CEL
GO: Biological Process	GO:0010273	detoxification of copper ion		8.01e-11	1.143e-07	5.715e-08	4.481e-07	5	15	MT1A,MT1E,MT1M,MT1X,MT2A
GO: Biological Process	GO:1990169	stress response to copper ion		8.01e-11	1.143e-07	5.715e-08	4.481e-07	5	15	MT1A,MT1E,MT1M,MT1X,MT2A
GO: Biological Process	GO:0097501	stress response to metal ion		4.105e-10	5.857e-07	1.919e-07	1.505e-06	5	20	MT1A,MT1E,MT1M,MT1X,MT2A
GO: Biological Process	GO:0061687	detoxification of inorganic compound		5.379e-10	7.676e-07	1.919e-07	1.505e-06	5	21	MT1A,MT1E,MT1M,MT1X,MT2A
GO: Biological Process	GO:0071247	cellular response to chromate		1.842e-09	2.628e-06	5.256e-07	4.121e-06	4	9	MT1A,MT1E,MT1M,MT1X
GO: Biological Process	GO:0071294	cellular response to zinc ion		2.571e-09	3.669e-06	6.115e-07	4.794e-06	5	28	MT1A,MT1E,MT1M,MT1X,MT2A
GO: Biological Process	GO:0046687	response to chromate		3.065e-09	4.373e-06	6.248e-07	4.899e-06	4	10	MT1A,MT1E,MT1M,MT1X
GO: Biological Process	GO:0071280	cellular response to copper ion		6.163e-09	8.794e-06	1.099e-06	8.619e-06	5	33	MT1A,MT1E,MT1M,MT1X,MT2A
GO: Biological Process	GO:0006882	cellular zinc ion homeostasis		1.923e-08	2.744e-05	3.049e-06	2.39e-05	5	41	MT1A,MT1E,MT1M,MT1X,MT2A
GO: Biological Process	GO:0055069	zinc ion homeostasis		2.462e-08	3.514e-05	3.514e-06	2.755e-05	5	43	MT1A,MT1E,MT1M,MT1X,MT2A
GO: Biological Process	GO:0007263	nitric oxide mediated signal transduction		2.774e-08	3.958e-05	3.599e-06	2.822e-05	5	44	MT1A,MT1E,MT1M,MT1X,MT2A
GO: Biological Process	GO:0046686	response to cadmium ion		7.533e-08	0.0001075	8.958e-06	7.024e-05	6	107	MT1A,MT1E,MT1M,MT1X,MT2A,B2M
GO: Biological Process	GO:0071276	cellular response to cadmium ion		8.741e-08	0.0001247	9.595e-06	7.523e-05	5	55	MT1A,MT1E,MT1M,MT1X,MT2A
GO: Biological Process	GO:0007586	digestion		1.021e-07	0.0001456	1.04e-05	8.157e-05	7	190	PRSS1,PRSS3,AMY2A,PNLIP,CTRB1,CEL,CLPS
GO: Biological Process	GO:0009235	cobalamin metabolic process		1.519e-07	0.0002168	1.445e-05	0.0001133	4	24	CTRC,PRSS1,PRSS3,CTRB1
GO: Biological Process	GO:0045926	negative regulation of growth		1.908e-07	0.0002723	1.702e-05	0.0001334	8	313	MT1A,MT1E,MT1M,MT1X,MT2A,HSPA1A,HSPA1B,CCN3
GO: Biological Process	GO:0046688	response to copper ion		2.765e-07	0.0003946	2.321e-05	0.000182	5	69	MT1A,MT1E,MT1M,MT1X,MT2A
GO: Biological Process	GO:0055076	transition metal ion homeostasis		7.304e-07	0.001042	5.579e-05	0.0004374	6	157	MT1A,MT1E,MT1M,MT1X,MT2A,B2M
GO: Biological Process	GO:0010043	response to zinc ion		7.428e-07	0.00106	5.579e-05	0.0004374	5	84	MT1A,MT1E,MT1M,MT1X,MT2A
GO: Biological Process	GO:0001916	positive regulation of T cell mediated cytotoxicity		1.034e-06	0.001475	7.376e-05	0.0005783	4	38	HLA-C,HSPA1A,HSPA1B,B2M
GO: Biological Process	GO:0036015	response to interleukin-3		2.2e-06	0.003139	0.0001427	0.001119	3	13	MT1E,MT1X,MT2A
GO: Biological Process	GO:0036016	cellular response to interleukin-3		2.2e-06	0.003139	0.0001427	0.001119	3	13	MT1E,MT1X,MT2A
GO: Biological Process	GO:0001819	positive regulation of cytokine production		2.833e-06	0.004043	0.0001758	0.001378	9	606	PLA2G1B,MT1E,MT1X,MT2A,HLA-C,HSPA1A,HSPA1B,B2M,RGCC
GO: Biological Process	GO:1902380	positive regulation of endoribonuclease activity		4.039e-06	0.005763	0.0002401	0.001883	2	2	HSPA1A,HSPA1B
GO: Biological Process	GO:0036018	cellular response to erythropoietin		4.289e-06	0.006121	0.0002448	0.00192	3	16	MT1E,MT1X,MT2A
GO: Biological Process	GO:0001910	regulation of leukocyte mediated cytotoxicity		5.103e-06	0.007283	0.0002801	0.002196	5	124	HLA-C,HSPA1A,HSPA1B,DNASE1L3,B2M
GO: Biological Process	GO:0043542	endothelial cell migration		5.652e-06	0.008065	0.0002987	0.002342	7	346	PRSS1,MT1E,PRSS3,MT1X,MT2A,CCN3,RGCC
GO: Biological Process	GO:0046916	cellular transition metal ion homeostasis		6.928e-06	0.009886	0.0003515	0.002756	5	132	MT1A,MT1E,MT1M,MT1X,MT2A
GO: Biological Process	GO:0009636	response to toxic substance		7.323e-06	0.01045	0.0003515	0.002756	7	360	EPHX1,MT1A,MT1E,MT1M,MT1X,MT2A,CTRB1
GO: Biological Process	GO:0036017	response to erythropoietin		7.391e-06	0.01055	0.0003515	0.002756	3	19	MT1E,MT1X,MT2A
GO: Biological Process	GO:0001914	regulation of T cell mediated cytotoxicity		8.041e-06	0.01147	0.0003701	0.002902	4	63	HLA-C,HSPA1A,HSPA1B,B2M
GO: Biological Process	GO:0002711	positive regulation of T cell mediated immunity		8.564e-06	0.01222	0.0003819	0.002995	4	64	HLA-C,HSPA1A,HSPA1B,B2M
GO: Biological Process	GO:0055080	cation homeostasis		9.446e-06	0.01348	0.0004085	0.003203	10	898	CTRC,PLA2G1B,MT1A,MT1E,MT1M,MT1X,MT2A,HERPUD1,B2M,CA4
GO: Biological Process	GO:0098771	inorganic ion homeostasis		1.113e-05	0.01588	0.000467	0.003662	10	915	CTRC,PLA2G1B,MT1A,MT1E,MT1M,MT1X,MT2A,HERPUD1,B2M,CA4
GO: Biological Process	GO:1902236	negative regulation of endoplasmic reticulum stress-induced intrinsic apoptotic signaling pathway		1.343e-05	0.01917	0.0005476	0.004294	3	23	HSPA1A,HSPA1B,HERPUD1
GO: Biological Process	GO:0031341	regulation of cell killing		1.465e-05	0.02091	0.0005808	0.004554	5	154	HLA-C,HSPA1A,HSPA1B,DNASE1L3,B2M
GO: Biological Process	GO:0071248	cellular response to metal ion		1.697e-05	0.02421	0.0006364	0.00499	6	271	MT1A,MT1E,MT1M,MT1X,MT2A,B2M
GO: Biological Process	GO:0050801	ion homeostasis		1.704e-05	0.02432	0.0006364	0.00499	10	961	CTRC,PLA2G1B,MT1A,MT1E,MT1M,MT1X,MT2A,HERPUD1,B2M,CA4
GO: Biological Process	GO:0042026	protein refolding		1.739e-05	0.02482	0.0006364	0.00499	3	25	HSPA1A,HSPA1B,B2M
GO: Biological Process	GO:0001912	positive regulation of leukocyte mediated cytotoxicity		1.79e-05	0.02554	0.0006384	0.005006	4	77	HLA-C,HSPA1A,HSPA1B,B2M
GO: Biological Process	GO:0006508	proteolysis		2.028e-05	0.02894	0.0006984	0.005476	14	1975	CTRC,CELA3B,PRSS1,CPA1,PRSS3,CPA2,CPB1,CELA3A,CTRB1,IFI27,HSPA1A,HSPA1B,HERPUD1,CELA2A
GO: Biological Process	GO:0033013	tetrapyrrole metabolic process		2.082e-05	0.02971	0.0006984	0.005476	4	80	CTRC,PRSS1,PRSS3,CTRB1
GO: Biological Process	GO:0098754	detoxification		2.104e-05	0.03003	0.0006984	0.005476	5	166	MT1A,MT1E,MT1M,MT1X,MT2A
GO: Biological Process	GO:0001913	T cell mediated cytotoxicity		2.296e-05	0.03276	0.0007447	0.005839	4	82	HLA-C,HSPA1A,HSPA1B,B2M
GO: Biological Process	GO:0072503	cellular divalent inorganic cation homeostasis		2.404e-05	0.03431	0.0007625	0.005978	8	601	CTRC,PLA2G1B,MT1A,MT1E,MT1M,MT1X,MT2A,HERPUD1
GO: Biological Process	GO:0055065	metal ion homeostasis		2.793e-05	0.03985	0.0008664	0.006793	9	806	CTRC,PLA2G1B,MT1A,MT1E,MT1M,MT1X,MT2A,HERPUD1,B2M
GO: Biological Process	GO:0010631	epithelial cell migration		2.877e-05	0.04105	0.0008734	0.006848	7	445	PRSS1,MT1E,PRSS3,MT1X,MT2A,CCN3,RGCC
GO: Biological Process	GO:0044241	lipid digestion		3.049e-05	0.04351	0.0008877	0.00696	3	30	PNLIP,CEL,CLPS
GO: Biological Process	GO:0051597	response to methylmercury		3.049e-05	0.04351	0.0008877	0.00696	3	30	MT1E,MT1X,MT2A
GO: Biological Process	GO:0090132	epithelium migration		3.133e-05	0.04471	0.0008877	0.00696	7	451	PRSS1,MT1E,PRSS3,MT1X,MT2A,CCN3,RGCC
GO: Biological Process	GO:0031343	positive regulation of cell killing		3.172e-05	0.04527	0.0008877	0.00696	4	89	HLA-C,HSPA1A,HSPA1B,B2M
GO: Biological Process	GO:0001909	leukocyte mediated cytotoxicity		3.36e-05	0.04794	0.000922	0.007229	5	183	HLA-C,HSPA1A,HSPA1B,DNASE1L3,B2M
GO: Biological Process	GO:0072507	divalent inorganic cation homeostasis		3.442e-05	0.04911	0.000926	0.007261	8	632	CTRC,PLA2G1B,MT1A,MT1E,MT1M,MT1X,MT2A,HERPUD1
GO: Biological Process	GO:0090130	tissue migration		3.504e-05	0.05	0.000926	0.007261	7	459	PRSS1,MT1E,PRSS3,MT1X,MT2A,CCN3,RGCC
GO: Biological Process	GO:0006767	water-soluble vitamin metabolic process		3.614e-05	0.05158	0.0009378	0.007353	4	92	CTRC,PRSS1,PRSS3,CTRB1
GO: Biological Process	GO:0060699	regulation of endoribonuclease activity		4.015e-05	0.0573	0.001023	0.008023	2	5	HSPA1A,HSPA1B
GO: Biological Process	GO:0048143	astrocyte activation		4.88e-05	0.06964	0.001222	0.00958	3	35	MT1E,MT1X,MT2A
GO: Biological Process	GO:1902235	regulation of endoplasmic reticulum stress-induced intrinsic apoptotic signaling pathway		5.316e-05	0.07586	0.001307	0.01025	3	36	HSPA1A,HSPA1B,HERPUD1
GO: Biological Process	GO:0060548	negative regulation of cell death		5.426e-05	0.07743	0.001307	0.01025	11	1341	MT1A,MT1E,TSC22D1,MT1M,MT1X,HLA-C,HSPA1A,HSPA1B,HERPUD1,RPL10,CCN3
GO: Biological Process	GO:0040008	regulation of growth		5.494e-05	0.0784	0.001307	0.01025	9	879	MT1A,MT1E,SELENOP,MT1M,MT1X,MT2A,HSPA1A,HSPA1B,CCN3
GO: Biological Process	GO:0010575	positive regulation of vascular endothelial growth factor production		5.777e-05	0.08244	0.001341	0.01052	3	37	MT1E,MT1X,MT2A
GO: Biological Process	GO:0070370	cellular heat acclimation		6.015e-05	0.08584	0.001341	0.01052	2	6	HSPA1A,HSPA1B
GO: Biological Process	GO:0090063	positive regulation of microtubule nucleation		6.015e-05	0.08584	0.001341	0.01052	2	6	HSPA1A,HSPA1B
GO: Biological Process	GO:0070434	positive regulation of nucleotide-binding oligomerization domain containing 2 signaling pathway		6.015e-05	0.08584	0.001341	0.01052	2	6	HSPA1A,HSPA1B
GO: Biological Process	GO:0002709	regulation of T cell mediated immunity		7.802e-05	0.1113	0.001696	0.0133	4	112	HLA-C,HSPA1A,HSPA1B,B2M
GO: Biological Process	GO:0071241	cellular response to inorganic substance		7.901e-05	0.1127	0.001696	0.0133	6	357	MT1A,MT1E,MT1M,MT1X,MT2A,B2M
GO: Biological Process	GO:0006875	cellular metal ion homeostasis		7.969e-05	0.1137	0.001696	0.0133	8	712	CTRC,PLA2G1B,MT1A,MT1E,MT1M,MT1X,MT2A,HERPUD1
GO: Biological Process	GO:0002446	neutrophil mediated immunity		8.081e-05	0.1153	0.001696	0.0133	7	524	PLA2G1B,PRSS3,HLA-C,HSPA1A,HSPA1B,DNASE1L3,B2M
GO: Biological Process	GO:0010286	heat acclimation		8.411e-05	0.12	0.001715	0.01344	2	7	HSPA1A,HSPA1B
GO: Biological Process	GO:0070426	positive regulation of nucleotide-binding oligomerization domain containing signaling pathway		8.411e-05	0.12	0.001715	0.01344	2	7	HSPA1A,HSPA1B
GO: Biological Process	GO:0090050	positive regulation of cell migration involved in sprouting angiogenesis		9.75e-05	0.1391	0.00196	0.01537	3	44	MT1E,MT1X,MT2A
GO: Biological Process	GO:0010968	regulation of microtubule nucleation		0.000112	0.1598	0.00222	0.0174	2	8	HSPA1A,HSPA1B
GO: Biological Process	GO:0002480	antigen processing and presentation of exogenous peptide antigen via MHC class I, TAP-independent		0.0001438	0.2052	0.002725	0.02137	2	9	HLA-C,B2M
GO: Biological Process	GO:0002477	antigen processing and presentation of exogenous peptide antigen via MHC class Ib		0.0001438	0.2052	0.002725	0.02137	2	9	HLA-C,B2M
GO: Biological Process	GO:0070432	regulation of nucleotide-binding oligomerization domain containing 2 signaling pathway		0.0001438	0.2052	0.002725	0.02137	2	9	HSPA1A,HSPA1B
GO: Biological Process	GO:0040007	growth		0.0001451	0.2071	0.002725	0.02137	11	1496	MT1A,MT1E,SELENOP,MT1M,MT1X,MT2A,HLA-C,HSPA1A,HSPA1B,PLXNA1,CCN3
GO: Biological Process	GO:0002824	positive regulation of adaptive immune response based on somatic recombination of immune receptors built from immunoglobulin superfamily domains		0.0001517	0.2165	0.002759	0.02163	4	133	HLA-C,HSPA1A,HSPA1B,B2M
GO: Biological Process	GO:0001817	regulation of cytokine production		0.0001519	0.2168	0.002759	0.02163	9	1004	PLA2G1B,MT1E,MT1X,MT2A,HLA-C,HSPA1A,HSPA1B,B2M,RGCC
GO: Biological Process	GO:0001775	cell activation		0.0001528	0.218	0.002759	0.02163	12	1779	MT1E,PRSS3,MT1X,MT2A,HLA-C,HSPA1A,HSPA1B,ITM2A,DNASE1L3,B2M,RGCC,CELA2A
GO: Biological Process	GO:0048878	chemical homeostasis		0.0001585	0.2262	0.002808	0.02202	11	1511	CTRC,PLA2G1B,MT1A,MT1E,MT1M,MT1X,MT2A,HERPUD1,B2M,CA4,CELA2A
GO: Biological Process	GO:0046903	secretion		0.0001594	0.2275	0.002808	0.02202	12	1787	PLA2G1B,SELENOP,PRSS3,CEL,HLA-C,HSPA1A,HSPA1B,B2M,SYCN,CCN3,RGCC,CELA2A
GO: Biological Process	GO:0030003	cellular cation homeostasis		0.0001723	0.2459	0.002999	0.02351	8	796	CTRC,PLA2G1B,MT1A,MT1E,MT1M,MT1X,MT2A,HERPUD1
GO: Biological Process	GO:0002428	antigen processing and presentation of peptide antigen via MHC class Ib		0.0001795	0.2562	0.003059	0.02398	2	10	HLA-C,B2M
GO: Biological Process	GO:1903573	negative regulation of response to endoplasmic reticulum stress		0.00018	0.2569	0.003059	0.02398	3	54	HSPA1A,HSPA1B,HERPUD1
GO: Biological Process	GO:0002821	positive regulation of adaptive immune response		0.0001899	0.271	0.003155	0.02474	4	141	HLA-C,HSPA1A,HSPA1B,B2M
GO: Biological Process	GO:0014002	astrocyte development		0.0001902	0.2714	0.003155	0.02474	3	55	MT1E,MT1X,MT2A
GO: Biological Process	GO:0006873	cellular ion homeostasis		0.0001958	0.2794	0.003211	0.02518	8	811	CTRC,PLA2G1B,MT1A,MT1E,MT1M,MT1X,MT2A,HERPUD1
GO: Biological Process	GO:0002708	positive regulation of lymphocyte mediated immunity		0.0002005	0.2861	0.003251	0.02549	4	143	HLA-C,HSPA1A,HSPA1B,B2M
GO: Biological Process	GO:0002444	myeloid leukocyte mediated immunity		0.000207	0.2954	0.003319	0.02603	7	610	PLA2G1B,PRSS3,HLA-C,HSPA1A,HSPA1B,DNASE1L3,B2M
GO: Biological Process	GO:1901029	negative regulation of mitochondrial outer membrane permeabilization involved in apoptotic signaling pathway		0.0002191	0.3127	0.003399	0.02665	2	11	HSPA1A,HSPA1B
GO: Biological Process	GO:0060700	regulation of ribonuclease activity		0.0002191	0.3127	0.003399	0.02665	2	11	HSPA1A,HSPA1B
GO: Biological Process	GO:0090084	negative regulation of inclusion body assembly		0.0002191	0.3127	0.003399	0.02665	2	11	HSPA1A,HSPA1B
GO: Biological Process	GO:0032075	positive regulation of nuclease activity		0.0002626	0.3748	0.00403	0.0316	2	12	HSPA1A,HSPA1B
GO: Biological Process	GO:0032940	secretion by cell		0.0002722	0.3884	0.004097	0.03213	11	1607	PLA2G1B,SELENOP,PRSS3,HLA-C,HSPA1A,HSPA1B,B2M,SYCN,CCN3,RGCC,CELA2A
GO: Biological Process	GO:0006766	vitamin metabolic process		0.0002728	0.3892	0.004097	0.03213	4	155	CTRC,PRSS1,PRSS3,CTRB1
GO: Biological Process	GO:0042981	regulation of apoptotic process		0.0002794	0.3988	0.004154	0.03257	12	1897	PLA2G1B,MT1A,MT1E,TSC22D1,MT1M,MT1X,CTRB1,HSPA1A,HSPA1B,HERPUD1,RPL10,RGCC
GO: Biological Process	GO:0001816	cytokine production		0.0002908	0.415	0.004278	0.03355	9	1095	PLA2G1B,MT1E,MT1X,MT2A,HLA-C,HSPA1A,HSPA1B,B2M,RGCC
GO: Biological Process	GO:0032757	positive regulation of interleukin-8 production		0.0002982	0.4255	0.004342	0.03405	3	64	PLA2G1B,HSPA1A,HSPA1B
GO: Biological Process	GO:0002456	T cell mediated immunity		0.0003078	0.4393	0.004411	0.03458	4	160	HLA-C,HSPA1A,HSPA1B,B2M
GO: Biological Process	GO:1903265	positive regulation of tumor necrosis factor-mediated signaling pathway		0.00031	0.4424	0.004411	0.03458	2	13	HSPA1A,HSPA1B
GO: Biological Process	GO:0045646	regulation of erythrocyte differentiation		0.0003122	0.4455	0.004411	0.03458	3	65	HSPA1A,HSPA1B,B2M
GO: Biological Process	GO:0001906	cell killing		0.0003466	0.4946	0.004802	0.03765	5	301	HLA-C,HSPA1A,HSPA1B,DNASE1L3,B2M
GO: Biological Process	GO:0002703	regulation of leukocyte mediated immunity		0.0003466	0.4946	0.004802	0.03765	5	301	HLA-C,HSPA1A,HSPA1B,DNASE1L3,B2M
GO: Biological Process	GO:0043067	regulation of programmed cell death		0.0003507	0.5004	0.004811	0.03773	12	1944	PLA2G1B,MT1A,MT1E,TSC22D1,MT1M,MT1X,CTRB1,HSPA1A,HSPA1B,HERPUD1,RPL10,RGCC
GO: Biological Process	GO:0002705	positive regulation of leukocyte mediated immunity		0.000354	0.5052	0.004811	0.03773	4	166	HLA-C,HSPA1A,HSPA1B,B2M
GO: Biological Process	GO:0070424	regulation of nucleotide-binding oligomerization domain containing signaling pathway		0.0003612	0.5154	0.004858	0.03809	2	14	HSPA1A,HSPA1B
GO: Biological Process	GO:0140352	export from cell		0.0003643	0.5199	0.004858	0.03809	11	1662	PLA2G1B,SELENOP,PRSS3,HLA-C,HSPA1A,HSPA1B,B2M,SYCN,CCN3,RGCC,CELA2A
GO: Biological Process	GO:0010574	regulation of vascular endothelial growth factor production		0.0003885	0.5544	0.005133	0.04025	3	70	MT1E,MT1X,MT2A
GO: Biological Process	GO:1901215	negative regulation of neuron death		0.0004025	0.5744	0.00527	0.04132	5	311	MT1A,MT1E,MT1M,MT1X,HLA-C
GO: Biological Process	GO:0045906	negative regulation of vasoconstriction		0.0004162	0.5939	0.005399	0.04234	2	15	HSPA1A,HSPA1B
GO: Biological Process	GO:0043535	regulation of blood vessel endothelial cell migration		0.0004324	0.617	0.005558	0.04358	4	175	MT1E,MT1X,MT2A,RGCC
GO: Biological Process	GO:0001667	ameboidal-type cell migration		0.0004406	0.6288	0.005614	0.04402	7	691	PRSS1,MT1E,PRSS3,MT1X,MT2A,CCN3,RGCC
GO: Biological Process	GO:0043066	negative regulation of apoptotic process		0.0004446	0.6345	0.005615	0.04402	9	1160	MT1A,MT1E,TSC22D1,MT1M,MT1X,HSPA1A,HSPA1B,HERPUD1,RPL10
GO: Biological Process	GO:0010573	vascular endothelial growth factor production		0.0004575	0.6528	0.005726	0.0449	3	74	MT1E,MT1X,MT2A
GO: Biological Process	GO:0002283	neutrophil activation involved in immune response		0.0004669	0.6662	0.005793	0.04542	6	496	PRSS3,HLA-C,HSPA1A,HSPA1B,DNASE1L3,B2M
GO: Biological Process	GO:0097201	negative regulation of transcription from RNA polymerase II promoter in response to stress		0.0004751	0.6779	0.005804	0.04551	2	16	HSPA1A,HSPA1B
GO: Biological Process	GO:0070059	intrinsic apoptotic signaling pathway in response to endoplasmic reticulum stress		0.0004758	0.679	0.005804	0.04551	3	75	HSPA1A,HSPA1B,HERPUD1
GO: Biological Process	GO:0043069	negative regulation of programmed cell death		0.000529	0.7549	0.006394	0.05014	9	1188	MT1A,MT1E,TSC22D1,MT1M,MT1X,HSPA1A,HSPA1B,HERPUD1,RPL10
GO: Biological Process	GO:0002475	antigen processing and presentation via MHC class Ib		0.0005377	0.7673	0.006394	0.05014	2	17	HLA-C,B2M
GO: Biological Process	GO:0070431	nucleotide-binding oligomerization domain containing 2 signaling pathway		0.0005377	0.7673	0.006394	0.05014	2	17	HSPA1A,HSPA1B
GO: Biological Process	GO:0042119	neutrophil activation		0.0005692	0.8122	0.006712	0.05263	6	515	PRSS3,HLA-C,HSPA1A,HSPA1B,DNASE1L3,B2M
GO: Biological Process	GO:0019885	antigen processing and presentation of endogenous peptide antigen via MHC class I		0.0006041	0.8621	0.007067	0.05541	2	18	HLA-C,B2M
GO: Biological Process	GO:0036230	granulocyte activation		0.0006234	0.8895	0.007232	0.05671	6	524	PRSS3,HLA-C,HSPA1A,HSPA1B,DNASE1L3,B2M
GO: Biological Process	GO:0090083	regulation of inclusion body assembly		0.0006744	0.9623	0.007761	0.06085	2	19	HSPA1A,HSPA1B
GO: Biological Process	GO:0002252	immune effector process		0.0007345	1	0.008385	0.06575	10	1516	PLA2G1B,PRSS3,HLA-C,IFI27,HSPA1A,HSPA1B,ITM2A,DNASE1L3,B2M,RGCC
GO: Biological Process	GO:0042985	negative regulation of amyloid precursor protein biosynthetic process		0.0007483	1	0.008475	0.06645	2	20	ITM2B,ITM2A
GO: Biological Process	GO:0038034	signal transduction in absence of ligand		0.0007846	1	0.008747	0.06859	3	89	ITM2B,HSPA1A,HSPA1B
GO: Biological Process	GO:0097192	extrinsic apoptotic signaling pathway in absence of ligand		0.0007846	1	0.008747	0.06859	3	89	ITM2B,HSPA1A,HSPA1B
GO: Biological Process	GO:0090049	regulation of cell migration involved in sprouting angiogenesis		0.0008105	1	0.008966	0.0703	3	90	MT1E,MT1X,MT2A
GO: Biological Process	GO:0002483	antigen processing and presentation of endogenous peptide antigen		0.000826	1	0.009067	0.07109	2	21	HLA-C,B2M
GO: Biological Process	GO:0043524	negative regulation of neuron apoptotic process		0.000903	1	0.00981	0.07692	4	213	MT1A,MT1E,MT1M,MT1X
GO: Biological Process	GO:1901673	regulation of mitotic spindle assembly		0.0009075	1	0.00981	0.07692	2	22	HSPA1A,HSPA1B
GO: Biological Process	GO:0060333	interferon-gamma-mediated signaling pathway		0.0009483	1	0.0101	0.07918	3	95	MT2A,HLA-C,B2M
GO: Biological Process	GO:0043536	positive regulation of blood vessel endothelial cell migration		0.0009483	1	0.0101	0.07918	3	95	MT1E,MT1X,MT2A
GO: Biological Process	GO:0043534	blood vessel endothelial cell migration		0.0009676	1	0.01019	0.0799	4	217	MT1E,MT1X,MT2A,RGCC
GO: Biological Process	GO:0010038	response to metal ion		0.0009749	1	0.01019	0.0799	6	571	MT1A,MT1E,MT1M,MT1X,MT2A,B2M
GO: Biological Process	GO:0021782	glial cell development		0.0009843	1	0.01019	0.0799	4	218	MT1E,MT1X,MT2A,PRX
GO: Biological Process	GO:0055082	cellular chemical homeostasis		0.0009871	1	0.01019	0.0799	8	1034	CTRC,PLA2G1B,MT1A,MT1E,MT1M,MT1X,MT2A,HERPUD1
GO: Biological Process	GO:0030299	intestinal cholesterol absorption		0.0009926	1	0.01019	0.0799	2	23	PNLIP,CEL
GO: Biological Process	GO:0009057	macromolecule catabolic process		0.001012	1	0.01031	0.08086	10	1580	CPA1,CPA2,CTRB1,IFI27,HSPA1A,HSPA1B,HERPUD1,DNASE1L3,RPL10,CELA2A
GO: Biological Process	GO:0032436	positive regulation of proteasomal ubiquitin-dependent protein catabolic process		0.001038	1	0.0105	0.08234	3	98	HSPA1A,HSPA1B,HERPUD1
GO: Biological Process	GO:0002366	leukocyte activation involved in immune response		0.001047	1	0.01053	0.08253	7	800	PRSS3,HLA-C,HSPA1A,HSPA1B,ITM2A,DNASE1L3,B2M
GO: Biological Process	GO:0002822	regulation of adaptive immune response based on somatic recombination of immune receptors built from immunoglobulin superfamily domains		0.001071	1	0.01057	0.08288	4	223	HLA-C,HSPA1A,HSPA1B,B2M
GO: Biological Process	GO:0002263	cell activation involved in immune response		0.001078	1	0.01057	0.08288	7	804	PRSS3,HLA-C,HSPA1A,HSPA1B,ITM2A,DNASE1L3,B2M
GO: Biological Process	GO:0051131	chaperone-mediated protein complex assembly		0.001081	1	0.01057	0.08288	2	24	HSPA1A,HSPA1B
GO: Biological Process	GO:0033033	negative regulation of myeloid cell apoptotic process		0.001081	1	0.01057	0.08288	2	24	HSPA1A,HSPA1B
GO: Biological Process	GO:0043154	negative regulation of cysteine-type endopeptidase activity involved in apoptotic process		0.0011	1	0.01063	0.08334	3	100	HSPA1A,HSPA1B,HERPUD1
GO: Biological Process	GO:0002706	regulation of lymphocyte mediated immunity		0.001106	1	0.01063	0.08334	4	225	HLA-C,HSPA1A,HSPA1B,B2M
GO: Biological Process	GO:0002275	myeloid cell activation involved in immune response		0.001114	1	0.01063	0.08334	6	586	PRSS3,HLA-C,HSPA1A,HSPA1B,DNASE1L3,B2M
GO: Biological Process	GO:0030163	protein catabolic process		0.001117	1	0.01063	0.08334	8	1054	CPA1,CPA2,CTRB1,IFI27,HSPA1A,HSPA1B,HERPUD1,CELA2A
GO: Biological Process	GO:1905897	regulation of response to endoplasmic reticulum stress		0.001266	1	0.01181	0.09261	3	105	HSPA1A,HSPA1B,HERPUD1
GO: Biological Process	GO:0032677	regulation of interleukin-8 production		0.001266	1	0.01181	0.09261	3	105	PLA2G1B,HSPA1A,HSPA1B
GO: Biological Process	GO:0048708	astrocyte differentiation		0.001266	1	0.01181	0.09261	3	105	MT1E,MT1X,MT2A
GO: Biological Process	GO:0032069	regulation of nuclease activity		0.00137	1	0.01269	0.09954	2	27	HSPA1A,HSPA1B
GO: Biological Process	GO:0002819	regulation of adaptive immune response		0.001404	1	0.01292	0.1013	4	240	HLA-C,HSPA1A,HSPA1B,B2M
GO: Biological Process	GO:0042983	amyloid precursor protein biosynthetic process		0.001474	1	0.01317	0.1033	2	28	ITM2B,ITM2A
GO: Biological Process	GO:0042984	regulation of amyloid precursor protein biosynthetic process		0.001474	1	0.01317	0.1033	2	28	ITM2B,ITM2A
GO: Biological Process	GO:0019883	antigen processing and presentation of endogenous antigen		0.001474	1	0.01317	0.1033	2	28	HLA-C,B2M
GO: Biological Process	GO:0010561	negative regulation of glycoprotein biosynthetic process		0.001474	1	0.01317	0.1033	2	28	ITM2B,ITM2A
GO: Biological Process	GO:2000117	negative regulation of cysteine-type endopeptidase activity		0.001486	1	0.01317	0.1033	3	111	HSPA1A,HSPA1B,HERPUD1
GO: Biological Process	GO:0032637	interleukin-8 production		0.001486	1	0.01317	0.1033	3	111	PLA2G1B,HSPA1A,HSPA1B
GO: Biological Process	GO:0002042	cell migration involved in sprouting angiogenesis		0.001564	1	0.01367	0.1072	3	113	MT1E,MT1X,MT2A
GO: Biological Process	GO:0090169	regulation of spindle assembly		0.001581	1	0.01367	0.1072	2	29	HSPA1A,HSPA1B
GO: Biological Process	GO:0098856	intestinal lipid absorption		0.001581	1	0.01367	0.1072	2	29	PNLIP,CEL
GO: Biological Process	GO:0070841	inclusion body assembly		0.001581	1	0.01367	0.1072	2	29	HSPA1A,HSPA1B
GO: Biological Process	GO:2000060	positive regulation of ubiquitin-dependent protein catabolic process		0.001728	1	0.01485	0.1165	3	117	HSPA1A,HSPA1B,HERPUD1
GO: Biological Process	GO:0045055	regulated exocytosis		0.001826	1	0.0156	0.1223	7	881	SELENOP,PRSS3,HLA-C,HSPA1A,HSPA1B,B2M,SYCN
GO: Biological Process	GO:1901800	positive regulation of proteasomal protein catabolic process		0.001902	1	0.01616	0.1267	3	121	HSPA1A,HSPA1B,HERPUD1
GO: Biological Process	GO:0097191	extrinsic apoptotic signaling pathway		0.001989	1	0.01673	0.1312	4	264	IFI27,ITM2B,HSPA1A,HSPA1B
GO: Biological Process	GO:0002404	antigen sampling in mucosal-associated lymphoid tissue		0.002036	1	0.01673	0.1312	1	1	GP2
GO: Biological Process	GO:0002406	antigen sampling by M cells in mucosal-associated lymphoid tissue		0.002036	1	0.01673	0.1312	1	1	GP2
GO: Biological Process	GO:0002412	antigen transcytosis by M cells in mucosal-associated lymphoid tissue		0.002036	1	0.01673	0.1312	1	1	GP2
GO: Biological Process	GO:0018350	protein esterification		0.002036	1	0.01673	0.1312	1	1	CEL
GO: Biological Process	GO:2001243	negative regulation of intrinsic apoptotic signaling pathway		0.00204	1	0.01673	0.1312	3	124	HSPA1A,HSPA1B,HERPUD1
GO: Biological Process	GO:0010035	response to inorganic substance		0.002114	1	0.01724	0.1352	7	904	MT1A,MT1E,SELENOP,MT1M,MT1X,MT2A,B2M
GO: Biological Process	GO:0001523	retinoid metabolic process		0.002135	1	0.01731	0.1357	3	126	PNLIP,CEL,CLPS
GO: Biological Process	GO:1903019	negative regulation of glycoprotein metabolic process		0.002299	1	0.01853	0.1453	2	35	ITM2B,ITM2A
GO: Biological Process	GO:0010594	regulation of endothelial cell migration		0.002337	1	0.01873	0.1469	4	276	MT1E,MT1X,MT2A,RGCC
GO: Biological Process	GO:1901214	regulation of neuron death		0.00235	1	0.01873	0.1469	5	462	MT1A,MT1E,MT1M,MT1X,HLA-C
GO: Biological Process	GO:0010628	positive regulation of gene expression		0.002388	1	0.01894	0.1485	9	1471	PLA2G1B,MT1E,MT1X,MT2A,HLA-C,HSPA1A,HSPA1B,B2M,RGCC
GO: Biological Process	GO:0051085	chaperone cofactor-dependent protein refolding		0.002431	1	0.01916	0.1503	2	36	HSPA1A,HSPA1B
GO: Biological Process	GO:1901565	organonitrogen compound catabolic process		0.002513	1	0.01969	0.1544	9	1482	CPA1,CPA2,CTRB1,CEL,IFI27,HSPA1A,HSPA1B,HERPUD1,CELA2A
GO: Biological Process	GO:0009617	response to bacterium		0.002529	1	0.01969	0.1544	8	1199	PLA2G1B,MT1E,MT1X,MT2A,AMY2A,HLA-C,B2M,CLPS
GO: Biological Process	GO:0016101	diterpenoid metabolic process		0.002543	1	0.01969	0.1544	3	134	PNLIP,CEL,CLPS
GO: Biological Process	GO:0031116	positive regulation of microtubule polymerization		0.002566	1	0.01969	0.1544	2	37	HSPA1A,HSPA1B
GO: Biological Process	GO:0045648	positive regulation of erythrocyte differentiation		0.002566	1	0.01969	0.1544	2	37	HSPA1A,HSPA1B
GO: Biological Process	GO:0019725	cellular homeostasis		0.002677	1	0.02043	0.1602	8	1210	CTRC,PLA2G1B,MT1A,MT1E,MT1M,MT1X,MT2A,HERPUD1
GO: Biological Process	GO:0006690	icosanoid metabolic process		0.002821	1	0.02135	0.1674	3	139	EPHX1,PLA2G1B,CPA1
GO: Biological Process	GO:0002040	sprouting angiogenesis		0.002828	1	0.02135	0.1674	4	291	MT1E,MT1X,MT2A,PLXNA1
GO: Biological Process	GO:0062207	regulation of pattern recognition receptor signaling pathway		0.002878	1	0.02162	0.1695	3	140	HSPA1A,HSPA1B,B2M
GO: Biological Process	GO:0033032	regulation of myeloid cell apoptotic process		0.002994	1	0.02227	0.1746	2	40	HSPA1A,HSPA1B
GO: Biological Process	GO:1903052	positive regulation of proteolysis involved in cellular protein catabolic process		0.002996	1	0.02227	0.1746	3	142	HSPA1A,HSPA1B,HERPUD1
GO: Biological Process	GO:0043312	neutrophil degranulation		0.003055	1	0.02259	0.1771	5	491	PRSS3,HLA-C,HSPA1A,HSPA1B,B2M
GO: Biological Process	GO:0060236	regulation of mitotic spindle organization		0.003143	1	0.023	0.1804	2	41	HSPA1A,HSPA1B
GO: Biological Process	GO:0070423	nucleotide-binding oligomerization domain containing signaling pathway		0.003143	1	0.023	0.1804	2	41	HSPA1A,HSPA1B
GO: Biological Process	GO:0032434	regulation of proteasomal ubiquitin-dependent protein catabolic process		0.003178	1	0.02302	0.1805	3	145	HSPA1A,HSPA1B,HERPUD1
GO: Biological Process	GO:0006721	terpenoid metabolic process		0.003178	1	0.02302	0.1805	3	145	PNLIP,CEL,CLPS
GO: Biological Process	GO:2001240	negative regulation of extrinsic apoptotic signaling pathway in absence of ligand		0.003296	1	0.02317	0.1817	2	42	HSPA1A,HSPA1B
GO: Biological Process	GO:0006691	leukotriene metabolic process		0.003296	1	0.02317	0.1817	2	42	PLA2G1B,CPA1
GO: Biological Process	GO:1901099	negative regulation of signal transduction in absence of ligand		0.003296	1	0.02317	0.1817	2	42	HSPA1A,HSPA1B
GO: Biological Process	GO:0031112	positive regulation of microtubule polymerization or depolymerization		0.003296	1	0.02317	0.1817	2	42	HSPA1A,HSPA1B
GO: Biological Process	GO:0035872	nucleotide-binding domain, leucine rich repeat containing receptor signaling pathway		0.003296	1	0.02317	0.1817	2	42	HSPA1A,HSPA1B
GO: Biological Process	GO:0051084	'de novo' post-translational protein folding		0.003296	1	0.02317	0.1817	2	42	HSPA1A,HSPA1B
GO: Biological Process	GO:0009791	post-embryonic development		0.003431	1	0.024	0.1882	3	149	SELENOP,PNLIP,CLPS
GO: Biological Process	GO:0002724	regulation of T cell cytokine production		0.003453	1	0.02403	0.1885	2	43	HLA-C,B2M
GO: Biological Process	GO:0007020	microtubule nucleation		0.003613	1	0.02502	0.1962	2	44	HSPA1A,HSPA1B
GO: Biological Process	GO:0051240	positive regulation of multicellular organismal process		0.00372	1	0.02564	0.2011	10	1881	PLA2G1B,MT1E,MT1X,MT2A,HLA-C,HSPA1A,HSPA1B,PLXNA1,B2M,RGCC
GO: Biological Process	GO:0070997	neuron death		0.003746	1	0.0257	0.2015	5	515	MT1A,MT1E,MT1M,MT1X,HLA-C
GO: Biological Process	GO:0090224	regulation of spindle organization		0.003776	1	0.02578	0.2021	2	45	HSPA1A,HSPA1B
GO: Biological Process	GO:0010595	positive regulation of endothelial cell migration		0.003902	1	0.02601	0.204	3	156	MT1E,MT1X,MT2A
GO: Biological Process	GO:0043523	regulation of neuron apoptotic process		0.003928	1	0.02601	0.204	4	319	MT1A,MT1E,MT1M,MT1X
GO: Biological Process	GO:0006458	'de novo' protein folding		0.003942	1	0.02601	0.204	2	46	HSPA1A,HSPA1B
GO: Biological Process	GO:0034097	response to cytokine		0.003983	1	0.02601	0.204	9	1587	MT1E,MT1X,MT2A,CTRB1,HLA-C,IFI27,HSPA1A,HSPA1B,B2M
GO: Biological Process	GO:0006887	exocytosis		0.004034	1	0.02601	0.204	7	1015	SELENOP,PRSS3,HLA-C,HSPA1A,HSPA1B,B2M,SYCN
GO: Biological Process	GO:0140029	exocytic process		0.004034	1	0.02601	0.204	7	1015	SELENOP,PRSS3,HLA-C,HSPA1A,HSPA1B,B2M,SYCN
GO: Biological Process	GO:0099500	vesicle fusion to plasma membrane		0.004034	1	0.02601	0.204	7	1015	SELENOP,PRSS3,HLA-C,HSPA1A,HSPA1B,B2M,SYCN
GO: Biological Process	GO:0001100	negative regulation of exit from mitosis		0.00406	1	0.02601	0.204	1	2	RGCC
GO: Biological Process	GO:0044258	intestinal lipid catabolic process		0.00406	1	0.02601	0.204	1	2	CEL
GO: Biological Process	GO:1904434	positive regulation of ferrous iron binding		0.00406	1	0.02601	0.204	1	2	B2M
GO: Biological Process	GO:1904432	regulation of ferrous iron binding		0.00406	1	0.02601	0.204	1	2	B2M
GO: Biological Process	GO:1904437	positive regulation of transferrin receptor binding		0.00406	1	0.02601	0.204	1	2	B2M
GO: Biological Process	GO:1904435	regulation of transferrin receptor binding		0.00406	1	0.02601	0.204	1	2	B2M
GO: Biological Process	GO:0002443	leukocyte mediated immunity		0.004078	1	0.02601	0.204	7	1017	PLA2G1B,PRSS3,HLA-C,HSPA1A,HSPA1B,DNASE1L3,B2M
GO: Biological Process	GO:0033028	myeloid cell apoptotic process		0.004112	1	0.02601	0.204	2	47	HSPA1A,HSPA1B
GO: Biological Process	GO:0034620	cellular response to unfolded protein		0.004116	1	0.02601	0.204	3	159	HSPA1A,HSPA1B,HERPUD1
GO: Biological Process	GO:0002274	myeloid leukocyte activation		0.004135	1	0.02601	0.204	6	761	PRSS3,HLA-C,HSPA1A,HSPA1B,DNASE1L3,B2M
GO: Biological Process	GO:0044265	cellular macromolecule catabolic process		0.004138	1	0.02601	0.204	8	1299	CPA1,CPA2,IFI27,HSPA1A,HSPA1B,HERPUD1,DNASE1L3,RPL10
GO: Biological Process	GO:0002699	positive regulation of immune effector process		0.004335	1	0.02713	0.2127	4	328	HLA-C,HSPA1A,HSPA1B,B2M
GO: Biological Process	GO:1901028	regulation of mitochondrial outer membrane permeabilization involved in apoptotic signaling pathway		0.004462	1	0.02781	0.218	2	49	HSPA1A,HSPA1B
GO: Biological Process	GO:1903364	positive regulation of cellular protein catabolic process		0.004564	1	0.02832	0.222	3	165	HSPA1A,HSPA1B,HERPUD1
GO: Biological Process	GO:0006720	isoprenoid metabolic process		0.004642	1	0.02855	0.2239	3	166	PNLIP,CEL,CLPS
GO: Biological Process	GO:0002385	mucosal immune response		0.004642	1	0.02855	0.2239	2	50	PLA2G1B,GP2
GO: Biological Process	GO:1903530	regulation of secretion by cell		0.00505	1	0.03093	0.2425	6	793	PLA2G1B,HLA-C,SYCN,CCN3,RGCC,CELA2A
GO: Biological Process	GO:0010632	regulation of epithelial cell migration		0.005287	1	0.03213	0.2519	4	347	MT1E,MT1X,MT2A,RGCC
GO: Biological Process	GO:0090101	negative regulation of transmembrane receptor protein serine/threonine kinase signaling pathway		0.005291	1	0.03213	0.2519	3	174	HSPA1A,HSPA1B,CCN3
GO: Biological Process	GO:0001961	positive regulation of cytokine-mediated signaling pathway		0.005395	1	0.03248	0.2547	2	54	HSPA1A,HSPA1B
GO: Biological Process	GO:0033120	positive regulation of RNA splicing		0.005395	1	0.03248	0.2547	2	54	HSPA1A,HSPA1B
GO: Biological Process	GO:0006906	vesicle fusion		0.005434	1	0.03258	0.2554	7	1072	SELENOP,PRSS3,HLA-C,HSPA1A,HSPA1B,B2M,SYCN
GO: Biological Process	GO:0002369	T cell cytokine production		0.005591	1	0.03316	0.26	2	55	HLA-C,B2M
GO: Biological Process	GO:0050892	intestinal absorption		0.005591	1	0.03316	0.26	2	55	PNLIP,CEL
GO: Biological Process	GO:0090174	organelle membrane fusion		0.0056	1	0.03316	0.26	7	1078	SELENOP,PRSS3,HLA-C,HSPA1A,HSPA1B,B2M,SYCN
GO: Biological Process	GO:2000058	regulation of ubiquitin-dependent protein catabolic process		0.005722	1	0.03374	0.2646	3	179	HSPA1A,HSPA1B,HERPUD1
GO: Biological Process	GO:0051402	neuron apoptotic process		0.005898	1	0.03449	0.2704	4	358	MT1A,MT1E,MT1M,MT1X
GO: Biological Process	GO:0035967	cellular response to topologically incorrect protein		0.005992	1	0.03449	0.2704	3	182	HSPA1A,HSPA1B,HERPUD1
GO: Biological Process	GO:2001239	regulation of extrinsic apoptotic signaling pathway in absence of ligand		0.005994	1	0.03449	0.2704	2	57	HSPA1A,HSPA1B
GO: Biological Process	GO:0007339	binding of sperm to zona pellucida		0.005994	1	0.03449	0.2704	2	57	HSPA1A,HSPA1B
GO: Biological Process	GO:1904037	positive regulation of epithelial cell apoptotic process		0.005994	1	0.03449	0.2704	2	57	PLA2G1B,RGCC
GO: Biological Process	GO:0010823	negative regulation of mitochondrion organization		0.005994	1	0.03449	0.2704	2	57	HSPA1A,HSPA1B
GO: Biological Process	GO:0043484	regulation of RNA splicing		0.006083	1	0.03473	0.2723	3	183	HSPA1A,HSPA1B,PRX
GO: Biological Process	GO:1904635	positive regulation of glomerular visceral epithelial cell apoptotic process		0.006084	1	0.03473	0.2723	1	3	PLA2G1B
GO: Biological Process	GO:0043299	leukocyte degranulation		0.006175	1	0.03511	0.2753	5	580	PRSS3,HLA-C,HSPA1A,HSPA1B,B2M
GO: Biological Process	GO:0002251	organ or tissue specific immune response		0.0062	1	0.03511	0.2753	2	58	PLA2G1B,GP2
GO: Biological Process	GO:0097345	mitochondrial outer membrane permeabilization		0.006622	1	0.03735	0.2928	2	60	HSPA1A,HSPA1B
GO: Biological Process	GO:0048284	organelle fusion		0.006648	1	0.03735	0.2928	7	1113	SELENOP,PRSS3,HLA-C,HSPA1A,HSPA1B,B2M,SYCN
GO: Biological Process	GO:0060760	positive regulation of response to cytokine stimulus		0.006838	1	0.03826	0.3	2	61	HSPA1A,HSPA1B
GO: Biological Process	GO:0031113	regulation of microtubule polymerization		0.007056	1	0.03933	0.3084	2	62	HSPA1A,HSPA1B
GO: Biological Process	GO:0019221	cytokine-mediated signaling pathway		0.007119	1	0.03941	0.309	6	852	MT2A,HLA-C,IFI27,HSPA1A,HSPA1B,B2M
GO: Biological Process	GO:0010001	glial cell differentiation		0.007126	1	0.03941	0.309	4	378	MT1E,MT1X,MT2A,PRX
GO: Biological Process	GO:0044257	cellular protein catabolic process		0.007198	1	0.03966	0.311	6	854	CPA1,CPA2,IFI27,HSPA1A,HSPA1B,HERPUD1
GO: Biological Process	GO:0001525	angiogenesis		0.0074	1	0.04061	0.3184	6	859	MT1E,MT1X,MT2A,PLXNA1,CCN3,RGCC
GO: Biological Process	GO:0051046	regulation of secretion		0.007481	1	0.04083	0.3202	6	861	PLA2G1B,HLA-C,SYCN,CCN3,RGCC,CELA2A
GO: Biological Process	GO:0032094	response to food		0.007504	1	0.04083	0.3202	2	64	CTRB1,CLPS
GO: Biological Process	GO:0019730	antimicrobial humoral response		0.007554	1	0.04083	0.3202	3	198	PLA2G1B,PRSS3,B2M
GO: Biological Process	GO:0006986	response to unfolded protein		0.007554	1	0.04083	0.3202	3	198	HSPA1A,HSPA1B,HERPUD1
GO: Biological Process	GO:1902110	positive regulation of mitochondrial membrane permeability involved in apoptotic process		0.007732	1	0.04164	0.3265	2	65	HSPA1A,HSPA1B
GO: Biological Process	GO:0050778	positive regulation of immune response		0.007858	1	0.04205	0.3297	6	870	PLA2G1B,HLA-C,HSPA1A,HSPA1B,B2M,RGCC
GO: Biological Process	GO:0061136	regulation of proteasomal protein catabolic process		0.007871	1	0.04205	0.3297	3	201	HSPA1A,HSPA1B,HERPUD1
GO: Biological Process	GO:0016042	lipid catabolic process		0.007939	1	0.04205	0.3297	4	390	PLA2G1B,PNLIP,CEL,CLPS
GO: Biological Process	GO:0010803	regulation of tumor necrosis factor-mediated signaling pathway		0.007963	1	0.04205	0.3297	2	66	HSPA1A,HSPA1B
GO: Biological Process	GO:0071345	cellular response to cytokine stimulus		0.008061	1	0.04205	0.3297	8	1453	MT1E,MT1X,MT2A,HLA-C,IFI27,HSPA1A,HSPA1B,B2M
GO: Biological Process	GO:0003331	positive regulation of extracellular matrix constituent secretion		0.008104	1	0.04205	0.3297	1	4	RGCC
GO: Biological Process	GO:0032431	activation of phospholipase A2 activity		0.008104	1	0.04205	0.3297	1	4	PLA2G1B
GO: Biological Process	GO:1904057	negative regulation of sensory perception of pain		0.008104	1	0.04205	0.3297	1	4	CCN3
GO: Biological Process	GO:1904633	regulation of glomerular visceral epithelial cell apoptotic process		0.008104	1	0.04205	0.3297	1	4	PLA2G1B
GO: Biological Process	GO:2000978	negative regulation of forebrain neuron differentiation		0.008104	1	0.04205	0.3297	1	4	B2M
GO: Biological Process	GO:0061077	chaperone-mediated protein folding		0.008198	1	0.04208	0.33	2	67	HSPA1A,HSPA1B
GO: Biological Process	GO:1902686	mitochondrial outer membrane permeabilization involved in programmed cell death		0.008198	1	0.04208	0.33	2	67	HSPA1A,HSPA1B
GO: Biological Process	GO:0062208	positive regulation of pattern recognition receptor signaling pathway		0.008198	1	0.04208	0.33	2	67	HSPA1A,HSPA1B
GO: Biological Process	GO:2001242	regulation of intrinsic apoptotic signaling pathway		0.008306	1	0.04248	0.3331	3	205	HSPA1A,HSPA1B,HERPUD1
GO: Biological Process	GO:0010634	positive regulation of epithelial cell migration		0.008417	1	0.0429	0.3364	3	206	MT1E,MT1X,MT2A
GO: Biological Process	GO:0035794	positive regulation of mitochondrial membrane permeability		0.008676	1	0.04392	0.3444	2	69	HSPA1A,HSPA1B
GO: Biological Process	GO:0002697	regulation of immune effector process		0.00868	1	0.04392	0.3444	5	630	HLA-C,HSPA1A,HSPA1B,DNASE1L3,B2M
GO: Biological Process	GO:0071346	cellular response to interferon-gamma		0.009101	1	0.04589	0.3598	3	212	MT2A,HLA-C,B2M
GO: Biological Process	GO:0002720	positive regulation of cytokine production involved in immune response		0.00967	1	0.04859	0.381	2	73	HLA-C,B2M
GO: Biological Process	GO:0061025	membrane fusion		0.009803	1	0.04861	0.3811	7	1198	SELENOP,PRSS3,HLA-C,HSPA1A,HSPA1B,B2M,SYCN
GO: Biological Process	GO:1902108	regulation of mitochondrial membrane permeability involved in apoptotic process		0.009925	1	0.04861	0.3811	2	74	HSPA1A,HSPA1B
GO: Biological Process	GO:0031638	zymogen activation		0.009925	1	0.04861	0.3811	2	74	PRSS1,PRSS3
GO: Biological Process	GO:0035036	sperm-egg recognition		0.009925	1	0.04861	0.3811	2	74	HSPA1A,HSPA1B
GO: Biological Process	GO:0002481	antigen processing and presentation of exogenous protein antigen via MHC class Ib, TAP-dependent		0.01012	1	0.04861	0.3811	1	5	B2M
GO: Biological Process	GO:1903210	glomerular visceral epithelial cell apoptotic process		0.01012	1	0.04861	0.3811	1	5	PLA2G1B
GO: Biological Process	GO:0071283	cellular response to iron(III) ion		0.01012	1	0.04861	0.3811	1	5	B2M
GO: Biological Process	GO:0097176	epoxide metabolic process		0.01012	1	0.04861	0.3811	1	5	EPHX1
GO: Biological Process	GO:0032290	peripheral nervous system myelin formation		0.01012	1	0.04861	0.3811	1	5	PRX
GO: Biological Process	GO:0071603	endothelial cell-cell adhesion		0.01012	1	0.04861	0.3811	1	5	CCN3
GO: Biological Process	GO:1990523	bone regeneration		0.01012	1	0.04861	0.3811	1	5	CCN3
GO: Biological Process	GO:0060666	dichotomous subdivision of terminal units involved in salivary gland branching		0.01012	1	0.04861	0.3811	1	5	PLXNA1
GO: Biological Process	GO:0002479	antigen processing and presentation of exogenous peptide antigen via MHC class I, TAP-dependent		0.01018	1	0.04861	0.3811	2	75	HLA-C,B2M
GO: Biological Process	GO:1905710	positive regulation of membrane permeability		0.01018	1	0.04861	0.3811	2	75	HSPA1A,HSPA1B
GO: Biological Process	GO:0010559	regulation of glycoprotein biosynthetic process		0.01018	1	0.04861	0.3811	2	75	ITM2B,ITM2A
GO: Biological Process	GO:0051091	positive regulation of DNA-binding transcription factor activity		0.01029	1	0.04896	0.3839	5	657	PLA2G1B,HSPA1A,HSPA1B,CCN3,RGCC
GO: Biological Process	GO:0035966	response to topologically incorrect protein		0.01044	1	0.04949	0.388	3	223	HSPA1A,HSPA1B,HERPUD1
GO: Cellular Component	GO:0030141	secretory granule		1.665e-05	0.002898	0.002898	0.01663	10	958	PLA2G1B,SELENOP,PRSS3,CEL,HLA-C,HSPA1A,HSPA1B,B2M,SYCN,CA4
GO: Cellular Component	GO:0099503	secretory vesicle		0.0001101	0.01915	0.009575	0.05495	10	1197	PLA2G1B,SELENOP,PRSS3,CEL,HLA-C,HSPA1A,HSPA1B,B2M,SYCN,CA4
GO: Cellular Component	GO:0042612	MHC class I protein complex		0.0001797	0.03127	0.01042	0.05982	2	10	HLA-C,B2M
GO: Cellular Component	GO:0042824	MHC class I peptide loading complex		0.0003615	0.06291	0.01258	0.07221	2	14	HLA-C,B2M
GO: Cellular Component	GO:0002199	zona pellucida receptor complex		0.0003615	0.06291	0.01258	0.07221	2	14	HSPA1A,HSPA1B
GO: Cellular Component	GO:0005832	chaperonin-containing T-complex		0.0005382	0.09365	0.01561	0.08958	2	17	HSPA1A,HSPA1B
GO: Cellular Component	GO:0062023	collagen-containing extracellular matrix		0.0007104	0.1236	0.01766	0.1013	6	537	CELA3B,PRSS1,PRSS3,CELA3A,CCN3,CELA2A
GO: Cellular Component	GO:0016234	inclusion body		0.0009209	0.1602	0.02003	0.115	3	94	HSPA1A,HSPA1B,HERPUD1
GO: Cellular Component	GO:0042611	MHC protein complex		0.001271	0.2212	0.02458	0.1411	2	26	HLA-C,B2M
GO: Cellular Component	GO:0030658	transport vesicle membrane		0.001563	0.2719	0.0249	0.1429	4	247	HLA-C,B2M,SYCN,CA4
GO: Cellular Component	GO:0045121	membrane raft		0.001981	0.3447	0.0249	0.1429	5	444	CEL,HLA-C,HSPA1A,HSPA1B,CAVIN2
GO: Cellular Component	GO:0098857	membrane microdomain		0.002001	0.3481	0.0249	0.1429	5	445	CEL,HLA-C,HSPA1A,HSPA1B,CAVIN2
GO: Cellular Component	GO:0005791	rough endoplasmic reticulum		0.00209	0.3636	0.0249	0.1429	3	125	CEL,RPL10,CA4
GO: Cellular Component	GO:0101031	chaperone complex		0.002172	0.3779	0.0249	0.1429	2	34	HSPA1A,HSPA1B
GO: Cellular Component	GO:0031012	extracellular matrix		0.002291	0.3986	0.0249	0.1429	6	675	CELA3B,PRSS1,PRSS3,CELA3A,CCN3,CELA2A
GO: Cellular Component	GO:0030312	external encapsulating structure		0.002325	0.4046	0.0249	0.1429	6	677	CELA3B,PRSS1,PRSS3,CELA3A,CCN3,CELA2A
GO: Cellular Component	GO:0008180	COP9 signalosome		0.002433	0.4233	0.0249	0.1429	2	36	HSPA1A,HSPA1B
GO: Cellular Component	GO:0016235	aggresome		0.003146	0.5475	0.03042	0.1746	2	41	HSPA1A,HSPA1B
GO: Cellular Component	GO:0072562	blood microparticle		0.003371	0.5865	0.03087	0.1772	3	148	PRSS1,HSPA1A,HSPA1B
GO: Cellular Component	GO:0005764	lysosome		0.004445	0.7734	0.03683	0.2114	6	772	MT1A,MT1E,MT1M,MT1X,CTRB1,HLA-C
GO: Cellular Component	GO:0000323	lytic vacuole		0.004445	0.7734	0.03683	0.2114	6	772	MT1A,MT1E,MT1M,MT1X,CTRB1,HLA-C
GO: Cellular Component	GO:1904724	tertiary granule lumen		0.005597	0.9738	0.04426	0.254	2	55	PRSS3,B2M
GO: Cellular Component	GO:1990037	Lewy body core		0.006087	1	0.04605	0.2643	1	3	HERPUD1
Pathway	169306	Pancreatic secretion	BioSystems: KEGG	2.162e-19	5.989e-17	5.989e-17	3.715e-16	13	96	PLA2G1B,CELA3B,PRSS1,CPA1,PRSS3,CPA2,CPB1,AMY2A,CELA3A,PNLIP,CTRB1,CEL,CELA2A
Pathway	172847	Protein digestion and absorption	BioSystems: KEGG	2.238e-12	6.201e-10	3.1e-10	1.923e-09	9	90	CELA3B,PRSS1,CPA1,PRSS3,CPA2,CPB1,CELA3A,CTRB1,CELA2A
Pathway	1339158	Metallothioneins bind metals	BioSystems: REACTOME	5.894e-11	1.633e-08	4.081e-09	2.532e-08	5	11	MT1A,MT1E,MT1M,MT1X,MT2A
Pathway	1339157	Response to metal ions	BioSystems: REACTOME	5.894e-11	1.633e-08	4.081e-09	2.532e-08	5	11	MT1A,MT1E,MT1M,MT1X,MT2A
Pathway	M39377	Zinc homeostasis	MSigDB C2 BIOCARTA (v7.5.1)	5.276e-08	1.461e-05	2.923e-06	1.813e-05	5	37	MT1A,MT1E,MT1M,MT1X,MT2A
Pathway	212237	Mineral absorption	BioSystems: KEGG	2.764e-07	7.655e-05	1.183e-05	7.337e-05	5	51	MT1A,MT1E,MT1M,MT1X,MT2A
Pathway	1270152	Cobalamin (Cbl, vitamin B12) transport and metabolism	BioSystems: REACTOME	2.989e-07	8.28e-05	1.183e-05	7.337e-05	4	21	CTRC,PRSS1,PRSS3,CTRB1
Pathway	194385	Fat digestion and absorption	BioSystems: KEGG	4.859e-06	0.001346	0.0001683	0.001044	4	41	PLA2G1B,PNLIP,CEL,CLPS
Pathway	1270144	Metabolism of vitamins and cofactors	BioSystems: REACTOME	8.142e-06	0.002255	0.0002506	0.001554	6	175	CTRC,PRSS1,PRSS3,PNLIP,CTRB1,CLPS
Pathway	1270003	Digestion of dietary lipid	BioSystems: REACTOME	1.329e-05	0.003683	0.0003683	0.002284	3	17	PNLIP,CEL,CLPS
Pathway	M39349	Copper homeostasis	MSigDB C2 BIOCARTA (v7.5.1)	1.479e-05	0.004096	0.0003723	0.00231	4	54	MT1A,MT1E,MT1X,MT2A
Pathway	83074	Antigen processing and presentation	BioSystems: KEGG	6.043e-05	0.01674	0.001395	0.008652	4	77	HLA-C,HSPA1A,HSPA1B,B2M
Pathway	PW:0000153	glycerolipid metabolic	Pathway Ontology	7.741e-05	0.02144	0.001649	0.01023	3	30	PLA2G1B,PNLIP,CEL
Pathway	M16004	Antigen processing and presentation	MSigDB C2 BIOCARTA (v7.5.1)	0.0001019	0.02822	0.002015	0.0125	4	88	HLA-C,HSPA1A,HSPA1B,B2M
Pathway	M22084	Proepithelin Conversion to Epithelin and Wound Repair Control	MSigDB C2 BIOCARTA (v7.5.1)	0.0002103	0.05826	0.003884	0.02409	2	8	CELA3B,CELA2A
Pathway	MAP00561_Glycerolipid_metabolism	MAP00561 Glycerolipid metabolism	GenMAPP	0.0002992	0.08288	0.00518	0.03213	3	47	PLA2G1B,PNLIP,CEL
Pathway	1270145	Metabolism of water-soluble vitamins and cofactors	BioSystems: REACTOME	0.0003698	0.1024	0.006026	0.03738	4	123	CTRC,PRSS1,PRSS3,CTRB1
Pathway	413388	Acylglycerol degradation	BioSystems: KEGG	0.000411	0.1138	0.006325	0.03923	2	11	PNLIP,CEL
Pathway	M3468	Genes encoding enzymes and their regulators involved in the remodeling of the extracellular matrix	MSigDB C2 BIOCARTA (v7.5.1)	0.0004915	0.1362	0.006819	0.0423	5	238	CELA3B,PRSS1,PRSS3,CELA3A,CELA2A
Pathway	1269198	Endosomal/Vacuolar pathway	BioSystems: REACTOME	0.0004923	0.1364	0.006819	0.0423	2	12	HLA-C,B2M
Pathway	1270424	Attenuation phase	BioSystems: REACTOME	0.0007791	0.2158	0.01028	0.06375	2	15	HSPA1A,HSPA1B
Pathway	217173	Influenza A	BioSystems: KEGG	0.001329	0.3681	0.01673	0.1038	4	173	PRSS1,PRSS3,HSPA1A,HSPA1B
Pathway	1270423	HSF1-dependent transactivation	BioSystems: REACTOME	0.001851	0.5127	0.02229	0.1383	2	23	HSPA1A,HSPA1B
Pathway	1269194	Antigen Presentation: Folding, assembly and peptide loading of class I MHC	BioSystems: REACTOME	0.002187	0.6058	0.02496	0.1549	2	25	HLA-C,B2M
Pathway	1269314	Interferon gamma signaling	BioSystems: REACTOME	0.00226	0.626	0.02496	0.1549	3	94	MT2A,HLA-C,B2M
Pathway	1269311	Interferon Signaling	BioSystems: REACTOME	0.002343	0.6491	0.02496	0.1549	4	202	MT2A,HLA-C,IFI27,B2M
Pathway	1269122	Viral RNP Complexes in the Host Cell Nucleus	BioSystems: REACTOME	0.0028	0.7756	0.02872	0.1782	1	1	HSPA1A
Pathway	1270258	Activation of Matrix Metalloproteinases	BioSystems: REACTOME	0.003796	1	0.03755	0.2329	2	33	PRSS1,CTRB1
Pathway	1270002	Lipid digestion, mobilization, and transport	BioSystems: REACTOME	0.003998	1	0.03819	0.2369	3	115	PNLIP,CEL,CLPS

## Sheet: Endothelial-C2
Category	ID	Name	Source	p-value	q-value Bonferroni	q-value FDR B&H	q-value FDR B&Y	Hit Count in Query List	Hit Count in Genome	Hit in Query List
GO: Molecular Function	GO:0005324	long-chain fatty acid transporter activity		0.0001168	0.01811	0.01811	0.1018	2	19	CD36,FABP5
GO: Molecular Function	GO:0005319	lipid transporter activity		0.0005719	0.08865	0.02655	0.1493	3	195	CD36,FABP5,OSBPL1A
GO: Molecular Function	GO:0005215	transporter activity		0.000668	0.1035	0.02655	0.1493	6	1366	FXYD2,CD36,FABP5,OSBPL1A,CD320,SLC4A4
GO: Molecular Function	GO:0150025	oxidised low-density lipoprotein particle receptor activity		0.0008563	0.1327	0.02655	0.1493	1	1	CD36
GO: Molecular Function	GO:0070892	lipoteichoic acid immune receptor activity		0.0008563	0.1327	0.02655	0.1493	1	1	CD36
GO: Molecular Function	GO:0005504	fatty acid binding		0.001224	0.1897	0.03162	0.1778	2	61	CD36,FABP5
GO: Molecular Function	GO:0004925	prolactin receptor activity		0.001711	0.2651	0.03314	0.1864	1	2	LIFR
GO: Molecular Function	GO:1901480	oleate transmembrane transporter activity		0.001711	0.2651	0.03314	0.1864	1	2	CD36
GO: Molecular Function	GO:0015420	ABC-type vitamin B12 transporter activity		0.002565	0.3975	0.04417	0.2484	1	3	CD320
GO: Molecular Function	GO:0070053	thrombospondin receptor activity		0.003418	0.5298	0.04817	0.2709	1	4	CD36
GO: Molecular Function	GO:0070538	oleic acid binding		0.003418	0.5298	0.04817	0.2709	1	4	CD36
GO: Biological Process	GO:1990379	lipid transport across blood-brain barrier		9.532e-06	0.01561	0.01554	0.124	2	6	CD36,FABP5
GO: Biological Process	GO:0033552	response to vitamin B3		2.854e-05	0.04675	0.01554	0.124	2	10	CD36,FABP5
GO: Biological Process	GO:0003013	circulatory system process		3.677e-05	0.06023	0.01554	0.124	6	838	FXYD2,ID2,CD36,GSN,FABP5,SLC4A4
GO: Biological Process	GO:0150104	transport across blood-brain barrier		4.857e-05	0.07955	0.01554	0.124	3	88	CD36,FABP5,SLC4A4
GO: Biological Process	GO:0010232	vascular transport		5.024e-05	0.08229	0.01554	0.124	3	89	CD36,FABP5,SLC4A4
GO: Biological Process	GO:0062012	regulation of small molecule metabolic process		6.546e-05	0.1072	0.01554	0.124	5	556	INS,CD36,FABP5,CD320,SLC4A4
GO: Biological Process	GO:0045913	positive regulation of carbohydrate metabolic process		6.903e-05	0.1131	0.01554	0.124	3	99	INS,CD36,SLC4A4
GO: Biological Process	GO:0036376	sodium ion export across plasma membrane		7.589e-05	0.1243	0.01554	0.124	2	16	FXYD2,SLC4A4
GO: Biological Process	GO:0045725	positive regulation of glycogen biosynthetic process		0.000108	0.1769	0.01965	0.1568	2	19	INS,CD36
GO: Biological Process	GO:0070875	positive regulation of glycogen metabolic process		0.0001595	0.2612	0.02612	0.2084	2	23	INS,CD36
GO: Biological Process	GO:0045821	positive regulation of glycolytic process		0.0002377	0.3893	0.03197	0.2551	2	28	INS,SLC4A4
GO: Biological Process	GO:0031667	response to nutrient levels		0.0002572	0.4213	0.03197	0.2551	5	744	FAM107A,INS,CD36,GSN,FABP5
GO: Biological Process	GO:0032787	monocarboxylic acid metabolic process		0.0002588	0.4239	0.03197	0.2551	5	745	INS,CD36,FABP5,OSBPL1A,SLC4A4
GO: Biological Process	GO:1990000	amyloid fibril formation		0.0002732	0.4476	0.03197	0.2551	2	30	CD36,GSN
GO: Biological Process	GO:0009991	response to extracellular stimulus		0.0003259	0.5339	0.03559	0.284	5	783	FAM107A,INS,CD36,GSN,FABP5
GO: Biological Process	GO:0005979	regulation of glycogen biosynthetic process		0.0003729	0.6107	0.03593	0.2866	2	35	INS,CD36
GO: Biological Process	GO:0010962	regulation of glucan biosynthetic process		0.0003729	0.6107	0.03593	0.2866	2	35	INS,CD36
GO: Biological Process	GO:0033273	response to vitamin		0.0004728	0.7745	0.03732	0.2978	3	190	CD36,GSN,FABP5
GO: Biological Process	GO:0043271	negative regulation of ion transport		0.0004769	0.7811	0.03732	0.2978	4	465	FXYD2,INS,CD36,FABP5
GO: Biological Process	GO:0062013	positive regulation of small molecule metabolic process		0.0004801	0.7864	0.03732	0.2978	3	191	INS,CD36,SLC4A4
GO: Biological Process	GO:0043467	regulation of generation of precursor metabolites and energy		0.00051	0.8355	0.03732	0.2978	3	195	INS,CD36,SLC4A4
GO: Biological Process	GO:0009725	response to hormone		0.0005759	0.9434	0.03732	0.2978	6	1382	FAM107A,ID2,LIFR,INS,CD36,FABP5
GO: Biological Process	GO:0070873	regulation of glycogen metabolic process		0.0005902	0.9668	0.03732	0.2978	2	44	INS,CD36
GO: Biological Process	GO:0007263	nitric oxide mediated signal transduction		0.0005902	0.9668	0.03732	0.2978	2	44	INS,CD36
GO: Biological Process	GO:0032870	cellular response to hormone stimulus		0.0005904	0.9671	0.03732	0.2978	5	891	FAM107A,ID2,LIFR,INS,CD36
GO: Biological Process	GO:0032885	regulation of polysaccharide biosynthetic process		0.0006174	1	0.03732	0.2978	2	45	INS,CD36
GO: Biological Process	GO:0019216	regulation of lipid metabolic process		0.0007474	1	0.03732	0.2978	4	524	ID2,INS,CD36,FABP5
GO: Biological Process	GO:0001745	compound eye morphogenesis		0.0008231	1	0.03732	0.2978	1	1	ID2
GO: Biological Process	GO:0150024	oxidised low-density lipoprotein particle clearance		0.0008231	1	0.03732	0.2978	1	1	CD36
GO: Biological Process	GO:2000495	regulation of cell proliferation involved in compound eye morphogenesis		0.0008231	1	0.03732	0.2978	1	1	ID2
GO: Biological Process	GO:0035736	cell proliferation involved in compound eye morphogenesis		0.0008231	1	0.03732	0.2978	1	1	ID2
GO: Biological Process	GO:0044858	plasma membrane raft polarization		0.0008231	1	0.03732	0.2978	1	1	GSN
GO: Biological Process	GO:0048749	compound eye development		0.0008231	1	0.03732	0.2978	1	1	ID2
GO: Biological Process	GO:1903906	regulation of plasma membrane raft polarization		0.0008231	1	0.03732	0.2978	1	1	GSN
GO: Biological Process	GO:0034694	response to prostaglandin		0.0008241	1	0.03732	0.2978	2	52	CD36,FABP5
GO: Biological Process	GO:0009250	glucan biosynthetic process		0.0008885	1	0.03732	0.2978	2	54	INS,CD36
GO: Biological Process	GO:0070839	metal ion export		0.0008885	1	0.03732	0.2978	2	54	FXYD2,SLC4A4
GO: Biological Process	GO:0005978	glycogen biosynthetic process		0.0008885	1	0.03732	0.2978	2	54	INS,CD36
GO: Biological Process	GO:0032881	regulation of polysaccharide metabolic process		0.0008885	1	0.03732	0.2978	2	54	INS,CD36
GO: Biological Process	GO:0061061	muscle structure development		0.0009749	1	0.03795	0.3028	5	995	TMEM88,TMEM204,ID2,INS,ATOH8
GO: Biological Process	GO:0010907	positive regulation of glucose metabolic process		0.001024	1	0.03795	0.3028	2	58	INS,CD36
GO: Biological Process	GO:1903580	positive regulation of ATP metabolic process		0.001096	1	0.03795	0.3028	2	60	INS,SLC4A4
GO: Biological Process	GO:1905475	regulation of protein localization to membrane		0.001136	1	0.03795	0.3028	3	257	INS,GSN,TMEM59
GO: Biological Process	GO:0006109	regulation of carbohydrate metabolic process		0.001148	1	0.03795	0.3028	3	258	INS,CD36,SLC4A4
GO: Biological Process	GO:0045321	leukocyte activation		0.001187	1	0.03795	0.3028	6	1584	ID2,INS,CD36,GSN,FABP5,CD320
GO: Biological Process	GO:0072330	monocarboxylic acid biosynthetic process		0.001214	1	0.03795	0.3028	3	263	INS,FABP5,OSBPL1A
GO: Biological Process	GO:0006006	glucose metabolic process		0.001214	1	0.03795	0.3028	3	263	INS,CD36,FABP5
GO: Biological Process	GO:1900271	regulation of long-term synaptic potentiation		0.001285	1	0.03795	0.3028	2	65	FAM107A,INS
GO: Biological Process	GO:0098656	anion transmembrane transport		0.001348	1	0.03795	0.3028	4	614	INS,CD36,FABP5,SLC4A4
GO: Biological Process	GO:0042692	muscle cell differentiation		0.001381	1	0.03795	0.3028	4	618	TMEM88,TMEM204,ID2,INS
GO: Biological Process	GO:0140115	export across plasma membrane		0.001405	1	0.03795	0.3028	2	68	FXYD2,SLC4A4
GO: Biological Process	GO:0045981	positive regulation of nucleotide metabolic process		0.001405	1	0.03795	0.3028	2	68	INS,SLC4A4
GO: Biological Process	GO:1900544	positive regulation of purine nucleotide metabolic process		0.001405	1	0.03795	0.3028	2	68	INS,SLC4A4
GO: Biological Process	GO:0140352	export from cell		0.001526	1	0.03795	0.3028	6	1662	FXYD2,INS,CD36,GSN,FABP5,SLC4A4
GO: Biological Process	GO:0045444	fat cell differentiation		0.00156	1	0.03795	0.3028	3	287	ID2,INS,CEBPD
GO: Biological Process	GO:1903407	negative regulation of P-type sodium:potassium-exchanging transporter activity		0.001644	1	0.03795	0.3028	1	2	FXYD2
GO: Biological Process	GO:0072564	blood microparticle formation		0.001644	1	0.03795	0.3028	1	2	CD36
GO: Biological Process	GO:1901296	negative regulation of canonical Wnt signaling pathway involved in cardiac muscle cell fate commitment		0.001644	1	0.03795	0.3028	1	2	TMEM88
GO: Biological Process	GO:1904797	negative regulation of core promoter binding		0.001644	1	0.03795	0.3028	1	2	ID2
GO: Biological Process	GO:2000228	positive regulation of pancreatic A cell differentiation		0.001644	1	0.03795	0.3028	1	2	INS
GO: Biological Process	GO:1900756	protein processing in phagocytic vesicle		0.001644	1	0.03795	0.3028	1	2	GSN
GO: Biological Process	GO:0044856	plasma membrane raft localization		0.001644	1	0.03795	0.3028	1	2	GSN
GO: Biological Process	GO:0044855	plasma membrane raft distribution		0.001644	1	0.03795	0.3028	1	2	GSN
GO: Biological Process	GO:1903921	regulation of protein processing in phagocytic vesicle		0.001644	1	0.03795	0.3028	1	2	GSN
GO: Biological Process	GO:1903923	positive regulation of protein processing in phagocytic vesicle		0.001644	1	0.03795	0.3028	1	2	GSN
GO: Biological Process	GO:0090285	negative regulation of protein glycosylation in Golgi		0.001644	1	0.03795	0.3028	1	2	TMEM59
GO: Biological Process	GO:0048797	swim bladder formation		0.001644	1	0.03795	0.3028	1	2	ATOH8
GO: Biological Process	GO:2000332	regulation of blood microparticle formation		0.001644	1	0.03795	0.3028	1	2	CD36
GO: Biological Process	GO:2000334	positive regulation of blood microparticle formation		0.001644	1	0.03795	0.3028	1	2	CD36
GO: Biological Process	GO:0051051	negative regulation of transport		0.001645	1	0.03795	0.3028	4	648	FXYD2,INS,CD36,FABP5
GO: Biological Process	GO:0010676	positive regulation of cellular carbohydrate metabolic process		0.001661	1	0.03795	0.3028	2	74	INS,CD36
GO: Biological Process	GO:0042304	regulation of fatty acid biosynthetic process		0.001706	1	0.03795	0.3028	2	75	INS,FABP5
GO: Biological Process	GO:0019752	carboxylic acid metabolic process		0.001731	1	0.03795	0.3028	5	1131	INS,CD36,FABP5,OSBPL1A,SLC4A4
GO: Biological Process	GO:0007423	sensory organ development		0.001793	1	0.03795	0.3028	5	1140	ID2,ATOH8,HIF3A,FABP5,CEBPD
GO: Biological Process	GO:0030858	positive regulation of epithelial cell differentiation		0.001797	1	0.03795	0.3028	2	77	INS,ATOH8
GO: Biological Process	GO:0014003	oligodendrocyte development		0.001797	1	0.03795	0.3028	2	77	ID2,GSN
GO: Biological Process	GO:0045600	positive regulation of fat cell differentiation		0.001797	1	0.03795	0.3028	2	77	ID2,INS
GO: Biological Process	GO:0045597	positive regulation of cell differentiation		0.001807	1	0.03795	0.3028	5	1142	ID2,INS,ATOH8,CD36,CEBPD
GO: Biological Process	GO:0019318	hexose metabolic process		0.001856	1	0.03848	0.307	3	305	INS,CD36,FABP5
GO: Biological Process	GO:0033692	cellular polysaccharide biosynthetic process		0.001938	1	0.03859	0.3079	2	80	INS,CD36
GO: Biological Process	GO:0043436	oxoacid metabolic process		0.001974	1	0.03859	0.3079	5	1165	INS,CD36,FABP5,OSBPL1A,SLC4A4
GO: Biological Process	GO:0015909	long-chain fatty acid transport		0.002084	1	0.03859	0.3079	2	83	CD36,FABP5
GO: Biological Process	GO:1903792	negative regulation of anion transport		0.002128	1	0.03859	0.3079	3	320	INS,CD36,FABP5
GO: Biological Process	GO:0001775	cell activation		0.002171	1	0.03859	0.3079	6	1779	ID2,INS,CD36,GSN,FABP5,CD320
GO: Biological Process	GO:0072659	protein localization to plasma membrane		0.002185	1	0.03859	0.3079	3	323	TMEM88,INS,TMEM59
GO: Biological Process	GO:0005975	carbohydrate metabolic process		0.00224	1	0.03859	0.3079	4	705	INS,CD36,FABP5,SLC4A4
GO: Biological Process	GO:0006082	organic acid metabolic process		0.00225	1	0.03859	0.3079	5	1200	INS,CD36,FABP5,OSBPL1A,SLC4A4
GO: Biological Process	GO:0005996	monosaccharide metabolic process		0.002303	1	0.03859	0.3079	3	329	INS,CD36,FABP5
GO: Biological Process	GO:0000271	polysaccharide biosynthetic process		0.002391	1	0.03859	0.3079	2	89	INS,CD36
GO: Biological Process	GO:0006110	regulation of glycolytic process		0.002391	1	0.03859	0.3079	2	89	INS,SLC4A4
GO: Biological Process	GO:0031647	regulation of protein stability		0.002403	1	0.03859	0.3079	3	334	FAM107A,TMEM88,GSN
GO: Biological Process	GO:0003018	vascular process in circulatory system		0.002403	1	0.03859	0.3079	3	334	CD36,FABP5,SLC4A4
GO: Biological Process	GO:0005977	glycogen metabolic process		0.002444	1	0.03859	0.3079	2	90	INS,CD36
GO: Biological Process	GO:0045818	negative regulation of glycogen catabolic process		0.002466	1	0.03859	0.3079	1	3	INS
GO: Biological Process	GO:0097017	renal protein absorption		0.002466	1	0.03859	0.3079	1	3	GSN
GO: Biological Process	GO:1902174	positive regulation of keratinocyte apoptotic process		0.002466	1	0.03859	0.3079	1	3	GSN
GO: Biological Process	GO:0099178	regulation of retrograde trans-synaptic signaling by endocanabinoid		0.002466	1	0.03859	0.3079	1	3	FABP5
GO: Biological Process	GO:1905067	negative regulation of canonical Wnt signaling pathway involved in heart development		0.002466	1	0.03859	0.3079	1	3	TMEM88
GO: Biological Process	GO:0055095	lipoprotein particle mediated signaling		0.002466	1	0.03859	0.3079	1	3	CD36
GO: Biological Process	GO:0055096	low-density lipoprotein particle mediated signaling		0.002466	1	0.03859	0.3079	1	3	CD36
GO: Biological Process	GO:0038161	prolactin signaling pathway		0.002466	1	0.03859	0.3079	1	3	LIFR
GO: Biological Process	GO:0071931	positive regulation of transcription involved in G1/S transition of mitotic cell cycle		0.002466	1	0.03859	0.3079	1	3	ID2
GO: Biological Process	GO:0090283	regulation of protein glycosylation in Golgi		0.002466	1	0.03859	0.3079	1	3	TMEM59
GO: Biological Process	GO:0007584	response to nutrient		0.002486	1	0.03859	0.3079	3	338	CD36,GSN,FABP5
GO: Biological Process	GO:0044042	glucan metabolic process		0.002498	1	0.03859	0.3079	2	91	INS,CD36
GO: Biological Process	GO:0006073	cellular glucan metabolic process		0.002498	1	0.03859	0.3079	2	91	INS,CD36
GO: Biological Process	GO:2000113	negative regulation of cellular macromolecule biosynthetic process		0.00261	1	0.03995	0.3188	6	1844	ID2,INS,ATOH8,CD36,TMEM59,CEBPD
GO: Biological Process	GO:0010558	negative regulation of macromolecule biosynthetic process		0.002735	1	0.04148	0.331	6	1861	ID2,INS,ATOH8,CD36,TMEM59,CEBPD
GO: Biological Process	GO:0034637	cellular carbohydrate biosynthetic process		0.002774	1	0.04169	0.3327	2	96	INS,CD36
GO: Biological Process	GO:0008015	blood circulation		0.002874	1	0.04188	0.3341	4	755	FXYD2,ID2,CD36,GSN
GO: Biological Process	GO:0120162	positive regulation of cold-induced thermogenesis		0.002889	1	0.04188	0.3341	2	98	CD36,FABP5
GO: Biological Process	GO:0070613	regulation of protein processing		0.002947	1	0.04188	0.3341	2	99	GSN,TMEM59
GO: Biological Process	GO:0042593	glucose homeostasis		0.00309	1	0.04188	0.3341	3	365	INS,CD36,FABP5
GO: Biological Process	GO:0033500	carbohydrate homeostasis		0.003114	1	0.04188	0.3341	3	366	INS,CD36,FABP5
GO: Biological Process	GO:1903317	regulation of protein maturation		0.003125	1	0.04188	0.3341	2	102	GSN,TMEM59
GO: Biological Process	GO:0072359	circulatory system development		0.003172	1	0.04188	0.3341	6	1916	TMEM88,TMEM204,ID2,ATOH8,CD36,HIF3A
GO: Biological Process	GO:0006112	energy reserve metabolic process		0.003246	1	0.04188	0.3341	2	104	INS,CD36
GO: Biological Process	GO:1903408	positive regulation of P-type sodium:potassium-exchanging transporter activity		0.003286	1	0.04188	0.3341	1	4	FXYD2
GO: Biological Process	GO:0003166	bundle of His development		0.003286	1	0.04188	0.3341	1	4	ID2
GO: Biological Process	GO:1901295	regulation of canonical Wnt signaling pathway involved in cardiac muscle cell fate commitment		0.003286	1	0.04188	0.3341	1	4	TMEM88
GO: Biological Process	GO:0061030	epithelial cell differentiation involved in mammary gland alveolus development		0.003286	1	0.04188	0.3341	1	4	ID2
GO: Biological Process	GO:0001766	membrane raft polarization		0.003286	1	0.04188	0.3341	1	4	GSN
GO: Biological Process	GO:0033861	negative regulation of NAD(P)H oxidase activity		0.003286	1	0.04188	0.3341	1	4	INS
GO: Biological Process	GO:0031296	B cell costimulation		0.003286	1	0.04188	0.3341	1	4	CD320
GO: Biological Process	GO:0070543	response to linoleic acid		0.003286	1	0.04188	0.3341	1	4	CD36
GO: Biological Process	GO:0038124	toll-like receptor TLR6:TLR2 signaling pathway		0.003286	1	0.04188	0.3341	1	4	CD36
GO: Biological Process	GO:0060051	negative regulation of protein glycosylation		0.003286	1	0.04188	0.3341	1	4	TMEM59
GO: Biological Process	GO:1903903	regulation of establishment of T cell polarity		0.003286	1	0.04188	0.3341	1	4	GSN
GO: Biological Process	GO:0043470	regulation of carbohydrate catabolic process		0.003308	1	0.04188	0.3341	2	105	INS,SLC4A4
GO: Biological Process	GO:0072657	protein localization to membrane		0.003324	1	0.04188	0.3341	4	786	TMEM88,INS,GSN,TMEM59
GO: Biological Process	GO:0046394	carboxylic acid biosynthetic process		0.003385	1	0.04233	0.3377	3	377	INS,FABP5,OSBPL1A
GO: Biological Process	GO:0031327	negative regulation of cellular biosynthetic process		0.003477	1	0.04289	0.3422	6	1951	ID2,INS,ATOH8,CD36,TMEM59,CEBPD
GO: Biological Process	GO:0007167	enzyme linked receptor protein signaling pathway		0.003483	1	0.04289	0.3422	5	1326	TMEM204,ID2,LIFR,INS,ATOH8
GO: Biological Process	GO:0016053	organic acid biosynthetic process		0.003591	1	0.0439	0.3502	3	385	INS,FABP5,OSBPL1A
GO: Biological Process	GO:0001654	eye development		0.003687	1	0.04409	0.3518	4	809	ID2,ATOH8,HIF3A,FABP5
GO: Biological Process	GO:0010827	regulation of glucose transmembrane transport		0.003688	1	0.04409	0.3518	2	111	INS,FABP5
GO: Biological Process	GO:1900407	regulation of cellular response to oxidative stress		0.003688	1	0.04409	0.3518	2	111	INS,CD36
GO: Biological Process	GO:0150063	visual system development		0.003737	1	0.04435	0.3539	4	812	ID2,ATOH8,HIF3A,FABP5
GO: Biological Process	GO:1990778	protein localization to cell periphery		0.003887	1	0.04544	0.3626	3	396	TMEM88,INS,TMEM59
GO: Biological Process	GO:0043618	regulation of transcription from RNA polymerase II promoter in response to stress		0.003952	1	0.04544	0.3626	2	115	CD36,HIF3A
GO: Biological Process	GO:0002532	production of molecular mediator involved in inflammatory response		0.004019	1	0.04544	0.3626	2	116	INS,CD36
GO: Biological Process	GO:0003164	His-Purkinje system development		0.004106	1	0.04544	0.3626	1	5	ID2
GO: Biological Process	GO:0015912	short-chain fatty acid transport		0.004106	1	0.04544	0.3626	1	5	CD36
GO: Biological Process	GO:1902866	regulation of retina development in camera-type eye		0.004106	1	0.04544	0.3626	1	5	ID2
GO: Biological Process	GO:0071726	cellular response to diacyl bacterial lipopeptide		0.004106	1	0.04544	0.3626	1	5	CD36
GO: Biological Process	GO:0071724	response to diacyl bacterial lipopeptide		0.004106	1	0.04544	0.3626	1	5	CD36
GO: Biological Process	GO:0070120	ciliary neurotrophic factor-mediated signaling pathway		0.004106	1	0.04544	0.3626	1	5	LIFR
GO: Biological Process	GO:0033578	protein glycosylation in Golgi		0.004106	1	0.04544	0.3626	1	5	TMEM59
GO: Biological Process	GO:0044264	cellular polysaccharide metabolic process		0.004294	1	0.04721	0.3767	2	120	INS,CD36
GO: Biological Process	GO:0043620	regulation of DNA-templated transcription in response to stress		0.004435	1	0.04843	0.3864	2	122	CD36,HIF3A
GO: Biological Process	GO:1902882	regulation of response to oxidative stress		0.004506	1	0.04888	0.39	2	123	INS,CD36
GO: Biological Process	GO:1903076	regulation of protein localization to plasma membrane		0.004578	1	0.04933	0.3936	2	124	INS,TMEM59
GO: Biological Process	GO:0031331	positive regulation of cellular catabolic process		0.004737	1	0.04938	0.394	3	425	INS,TMEM59,SLC4A4
GO: Biological Process	GO:0006096	glycolytic process		0.00487	1	0.04938	0.394	2	128	INS,SLC4A4
GO: Biological Process	GO:1903406	regulation of P-type sodium:potassium-exchanging transporter activity		0.004925	1	0.04938	0.394	1	6	FXYD2
GO: Biological Process	GO:1902952	positive regulation of dendritic spine maintenance		0.004925	1	0.04938	0.394	1	6	INS
GO: Biological Process	GO:2000226	regulation of pancreatic A cell differentiation		0.004925	1	0.04938	0.394	1	6	INS
GO: Biological Process	GO:0060266	negative regulation of respiratory burst involved in inflammatory response		0.004925	1	0.04938	0.394	1	6	INS
GO: Biological Process	GO:0010750	positive regulation of nitric oxide mediated signal transduction		0.004925	1	0.04938	0.394	1	6	INS
GO: Biological Process	GO:0098920	retrograde trans-synaptic signaling by lipid		0.004925	1	0.04938	0.394	1	6	FABP5
GO: Biological Process	GO:0098921	retrograde trans-synaptic signaling by endocannabinoid		0.004925	1	0.04938	0.394	1	6	FABP5
GO: Biological Process	GO:0061317	canonical Wnt signaling pathway involved in cardiac muscle cell fate commitment		0.004925	1	0.04938	0.394	1	6	TMEM88
GO: Biological Process	GO:0048795	swim bladder morphogenesis		0.004925	1	0.04938	0.394	1	6	ATOH8
GO: Biological Process	GO:0006757	ATP generation from ADP		0.004944	1	0.04938	0.394	2	129	INS,SLC4A4
GO: Biological Process	GO:0043255	regulation of carbohydrate biosynthetic process		0.005019	1	0.04982	0.3975	2	130	INS,CD36
Pathway	M42570	Fatty acid transporters	MSigDB C2 BIOCARTA (v7.5.1)	0.0001082	0.0383	0.01593	0.1027	2	18	CD36,FABP5
Pathway	M4361	Proximal tubule bicarbonate reclamation	MSigDB C2 BIOCARTA (v7.5.1)	0.0001785	0.06318	0.01593	0.1027	2	23	FXYD2,SLC4A4
Pathway	144182	Proximal tubule bicarbonate reclamation	BioSystems: KEGG	0.0001785	0.06318	0.01593	0.1027	2	23	FXYD2,SLC4A4
Pathway	M39505	Adipogenesis	MSigDB C2 BIOCARTA (v7.5.1)	0.00018	0.06371	0.01593	0.1027	3	131	LIFR,INS,CEBPD
Pathway	M39333	White fat cell differentiation	MSigDB C2 BIOCARTA (v7.5.1)	0.0003707	0.1312	0.02624	0.1692	2	33	INS,CEBPD
Pathway	130626	Aldosterone-regulated sodium reabsorption	BioSystems: KEGG	0.0004666	0.1652	0.02718	0.1752	2	37	FXYD2,INS
Pathway	M16473	Aldosterone-regulated sodium reabsorption	MSigDB C2 BIOCARTA (v7.5.1)	0.0006018	0.213	0.02718	0.1752	2	42	FXYD2,INS
Pathway	137911	FOXA2 and FOXA3 transcription factor networks	BioSystems: Pathway Interaction Database	0.0006606	0.2338	0.02718	0.1752	2	44	INS,CEBPD
Pathway	M106	FOXA2 and FOXA3 transcription factor networks	MSigDB C2 BIOCARTA (v7.5.1)	0.0006909	0.2446	0.02718	0.1752	2	45	INS,CEBPD
Pathway	M39812	Proximal tubule transport	MSigDB C2 BIOCARTA (v7.5.1)	0.001146	0.4058	0.03467	0.2235	2	58	FXYD2,SLC4A4
Pathway	169353	Validated targets of C-MYC transcriptional repression	BioSystems: Pathway Interaction Database	0.001267	0.4486	0.03467	0.2235	2	61	ID2,CEBPD
Pathway	M254	Validated targets of C-MYC transcriptional repression	MSigDB C2 BIOCARTA (v7.5.1)	0.001351	0.4783	0.03467	0.2235	2	63	ID2,CEBPD
Pathway	M39553	PPAR signaling pathway	MSigDB C2 BIOCARTA (v7.5.1)	0.001527	0.5404	0.03467	0.2235	2	67	CD36,FABP5
Pathway	M13088	PPAR signaling pathway	MSigDB C2 BIOCARTA (v7.5.1)	0.001618	0.5728	0.03467	0.2235	2	69	CD36,FABP5
Pathway	193146	Bile secretion	BioSystems: KEGG	0.001712	0.6062	0.03467	0.2235	2	71	FXYD2,SLC4A4
Pathway	83042	PPAR signaling pathway	BioSystems: KEGG	0.00176	0.6232	0.03467	0.2235	2	72	CD36,FABP5
Pathway	PW:0000596	altered insulin signaling	Pathway Ontology	0.001763	0.624	0.03467	0.2235	1	2	INS
Pathway	1268973	Defective CD320 causes methylmalonic aciduria	BioSystems: REACTOME	0.001763	0.624	0.03467	0.2235	1	2	CD320
Pathway	777534	Insulin secretion	BioSystems: KEGG	0.002443	0.8649	0.04552	0.2935	2	85	FXYD2,INS
Pathway	1270345	Transcriptional regulation of white adipocyte differentiation	BioSystems: REACTOME	0.002616	0.926	0.0463	0.2986	2	88	CD36,CEBPD

[truncated: 3 more sheets: Endothelial-C3, Endothelial-C4, Endothelial-C5]
